# Supplementary material for: High burden of variants of uncertain significance in early-onset colorectal cancer among indigenous African patients: a call for global research equity in cancer genetics
Source: Mol Biol Rep. 2025 Jul 8;52(1):684. doi: 10.1007/s11033-025-10750-6 (PMC12238126; doi:10.1007/s11033-025-10750-6)
Supplement: Supplementary file 3 — Supplementary Material 3 [file 11033_2025_10750_MOESM3_ESM.xlsx]

## Sheet: Supplementary Table 1-2-3
Supplementary Table 1: Characteristics of the colorectal cancer patients included in this study (n=32).
Sample ID	OnsetAge	OnsetRange	VariantPositive	Sex	Site	Side	Cohort	Fam hist	IHC status	Comment
P29	31	belowforty	yes	M	colon	right	UCT	no	NA
P30	42	aboveforty	yes	F	colon	left	UCT	NA	NA
P32	21	belowforty	no	F	rectum	left	UCT	NA	NA	ovary
P33	28	belowforty	no	M	rectum	left	UCT	NA	NA
P34	45	aboveforty	yes	F	rectum	left	UCT	no	NA
P35	37	belowforty	yes	F	colon	right	UCT	yes	NA
P36	22	belowforty	yes	F	rectum	left	UCT	NA	NA
P38	36	belowforty	yes	F	rectum	left	UCT	NA	NA
P39	44	aboveforty	no	F	rectum	left	UCT	NA	NA
P40	42	aboveforty	yes	M	colon	left	UCT	NA	NA
P42	48	aboveforty	yes	F	colon	right	UCT	NA	NA
P43	48	aboveforty	yes	F	colon	right	UCT	NA	all intact	report suggest Lynch syndrome
P45	29	belowforty	yes	F	rectum	left	UCT	yes	NA
P46	26	belowforty	no	M	colon	right	UCT	yes	NA	"negative for all common MMR variants"
P48	21	belowforty	no	F	rectum	left	UCT	NA	NA
P50	39	belowforty	no	M	colon	left	UCT	no	all intact PMS2 not tested
P51	26	belowforty	yes	F	rectum	left	UCT	no	NA
P52	47	aboveforty	no	M	colon	right	UCT	no	all intact
P53	44	aboveforty	no	F	rectum	left	UCT	NA	NA
P54	27	belowforty	no	M	rectum	left	UCT	yes	NA
P55	42	aboveforty	yes	F	colon	left	UCT	NA	all intact
P56	33	belowforty	no	F	colon	left/right	UCT	yes	all intact PMS2 not tested
P58	27	belowforty	yes	M	NA	NA	UCT	NA	NA
P59	33	belowforty	yes	M	rectum	left	UCT	no	NA
P60	23	belowforty	no	M	colon	right	UCT	no	all intact PMS2 not specified	metastatic adenocarcinoma.
P62	27	belowforty	yes	M	colon	left/right	UCT	no	NA
P63	39	belowforty	yes	F	colon	right	UCT	NA	NA
P65	34	belowforty	no	M	colon	right	UCT	NA	all intact	by MLPA
P66	37	belowforty	yes	M	colon	left	UCT	NA	NA	Deceased. multiple liver lesions suspicious for metastases. Left colonic mass. CDX2 positivity is suggesting of a colonic primary tu
P69	29	belowforty	yes	M	colon	left	UCT	NA	all intact
P79	42	aboveforty	no	F	colon	right	NCR	NA	NA
P105	26	belowforty	no	M	colon	right	NCR	NA	NA
Supplementary Table 2: The list of the prioritised variants in the whole exome sequencing analysis.
List of pathogenic/likely pathogenic variants prioritised in this study, after WES analysis:
Sample ID	locus	type	ref	genotype	coverage	gene	function	exon	maf	coding	protein	allele_coverage	allele_ratio	allele_frequency_%	clinvar	location	sift	polyphen	grantham	5000Exomes	FATHMM	cosmic	dbsnp	dra	drugbank	omim	pfam	phylop
P30	chr17:63532584	INDEL,MNV	GC	G/TG	189	AXIN2	frameshiftDeletion|missense	8		c.1994delG|c.1994_1995delGCinsCA	p.Gly665AlafsTer24|p.Gly665Ala	GC=0,G=167,TG=22	GC=0.0,G=0.8836,TG=0.1164	G=88.36,TG=11.64	Pathogenic	AXIN2:exonic:NM_004655.4	|0.06	|0.002	|60.0				rs267606674:rs1173028261:rs2043919173:rs1555577132:rs772202125	(dui:D009369;dis:Neoplasms;g:AXIN2)(dui:D009371;dis:Neoplasms by Site;g:AXIN2)(dui:D009358;dis:Congenital, Hereditary, and Neonatal Diseases and Abnormalities;g:AXIN2)(dui:D004066;dis:Digestive System Diseases;g:AXIN2)(dui:D005767;dis:Gastrointestinal Diseases;g:AXIN2)(dui:D007410;dis:Intestinal Diseases;g:AXIN2)(dui:D003108;dis:Colonic Diseases;g:AXIN2)(dui:D004067;dis:Digestive System Neoplasms…		604025	PF00778:PF00615:PF16646:PF08833	1.26,0.41
P35	chr2:234590826	SNV	C	C/A	79	UGT1A8|UGT1A10|UGT1A9|UGT1A7	unknown|unknown|unknown|nonsense	|||1	0.001	c.855+63618C>A|c.855+44803C>A|c.855+9391C>A|c.243C>A	p.?|p.?|p.?|p.Tyr81Ter	C=40,A=39	C=0.5063,A=0.4937	49.37		UGT1A8:intronic:NM_019076.4|UGT1A10:intronic:NM_019075.2|UGT1A9:intronic:NM_021027.3|UGT1A7:exonic:NM_019077.2	|||	|||	|||	GMAF=0.0022:AMAF=0.0064:EMAF=0.0			rs149618508	(dui:D009369;dis:Neoplasms;g:UGT1A10)(dui:D009371;dis:Neoplasms by Site;g:UGT1A10)(dui:D052801;dis:Male Urogenital Diseases;g:UGT1A10)(dui:D014565;dis:Urogenital Neoplasms;g:UGT1A10)(dui:D005261;dis:Female Urogenital Diseases and Pregnancy Complications;g:UGT1A10)(dui:D014570;dis:Urologic Diseases;g:UGT1A10)(dui:D052776;dis:Female Urogenital Diseases;g:UGT1A10)(dui:D001745;dis:Urinary Bladder Dis…	Etodolac:Ethinylestradiol:Darolutamide:Regorafenib:Cabotegravir:Mycophenolic acid:Ritonavir:Dapagliflozin:Vericiguat:Morphine:Diflunisal:Nalmefene:Labetalol:Ezogabine:Terbutaline:Nandrolone decanoate:Naproxen:Artesunate:Ibuprofen:Formoterol:Lumiracoxib:Flurbiprofen:Seratrodast:Dolutegravir:Empagliflozin:Phenolphthalein:Ertugliflozin:Febuxostat:Oxymetazoline:Valdecoxib:Valproic acid:Glasdegib:Apom…	606432:606435:606434:606433	PF04101:PF00201	-0.1
P36	chr5:41181566	INDEL	CT	CT/C	49	C6	frameshiftDeletion	7	0.001	c.821delA	p.Gln274ArgfsTer46	CT=26,C=23	CT=0.5306,C=0.4694	46.94	Pathogenic	C6:exonic:NM_000065.5				GMAF=2.0E-4:0.002:AMAF=0.0059:5.0E-4:EMAF=0.0		1437614:2690416	rs1749341209:rs150318194:rs199795699:rs557023458	(dui:D007154;dis:Immune System Diseases;g:C6)(dui:D007153;dis:Immunologic Deficiency Syndromes;g:C6)(dui:D005261;dis:Female Urogenital Diseases and Pregnancy Complications;g:C6)(dui:D052801;dis:Male Urogenital Diseases;g:C6)(dui:D014570;dis:Urologic Diseases;g:C6)(dui:D052776;dis:Female Urogenital Diseases;g:C6)(dui:D002318;dis:Cardiovascular Diseases;g:C6)(dui:D009422;dis:Nervous System Diseases…		217050	PF00090:PF01823:PF00084:PF00057	-0.69,-0.7
P52	chr7:5568832	SNV	G	G/C	161	ACTB	missense	3		p.Ala108Gly	c.323C>G	G=137,C=24	G=0.8509,C=0.1491	14.91		ACTB:exonic:NM_001101.5	0.0	0.996	60.0		0.99	8100915:7086085	rs1411316425	(dui:D009422;dis:Nervous System Diseases;g:ACTB)(dui:D002493;dis:Central Nervous System Diseases;g:ACTB)(dui:D009069;dis:Movement Disorders;g:ACTB)(dui:D020821;dis:Dystonic Disorders;g:ACTB)(dui:D005128;dis:Eye Diseases;g:ACTB)(dui:D009461;dis:Neurologic Manifestations;g:ACTB)(dui:D009358;dis:Congenital, Hereditary, and Neonatal Diseases and Abnormalities;g:ACTB)(dui:D000013;dis:Congenital Abnorm…	Quercetin:Phenethyl Isothiocyanate	102630	PF00022	9.68
P55	chr22:21348913	SNV	G	G/A	157	LZTR1	missense	15		c.1682G>A	p.Arg561His					LZTR1:exonic:NM_006767.4	0.002				-0.27		rs970027059
P58	chr17:79891184	SNV	T	T/C	27	PYCR1	missense	7		c.866A>G	p.Lys289Arg	T=10,C=17	T=0.3704,C=0.6296	62.96	Likely pathogenic	PYCR1:exonic:NM_006907.4	0.31	0.003	26.0				rs34575645	(dui:D009358;dis:Congenital, Hereditary, and Neonatal Diseases and Abnormalities;g:PYCR1)(dui:D030342;dis:Genetic Diseases, Inborn;g:PYCR1)(dui:D017437;dis:Skin and Connective Tissue Diseases;g:PYCR1)(dui:D012871;dis:Skin Diseases;g:PYCR1)(dui:D012873;dis:Skin Diseases, Genetic;g:PYCR1)(dui:D003240;dis:Connective Tissue Diseases;g:PYCR1)(dui:D003483;dis:Cutis Laxa;g:PYCR1)(dui:D009140;dis:Musculo…	NADH:Proline	179035	PF14748:PF03807	7.32
	chr4:187542069	SNV	G	G/T	129	FAT1	missense	10	0.001	c.5671C>A	p.Pro1891Thr	G=69,T=60	G=0.5349,T=0.4651	46.51	Likely pathogenic	FAT1:exonic:NM_005245.4	0.0	1.0	38.0	GMAF=2.0E-4:AMAF=5.0E-4:EMAF=0.0			rs185078412	(dui:D009369;dis:Neoplasms;g:FAT1)(dui:D009371;dis:Neoplasms by Site;g:FAT1)(dui:D009370;dis:Neoplasms by Histologic Type;g:FAT1)(dui:D006258;dis:Head and Neck Neoplasms;g:FAT1)(dui:D009375;dis:Neoplasms, Glandular and Epithelial;g:FAT1)(dui:D004066;dis:Digestive System Diseases;g:FAT1)(dui:D004067;dis:Digestive System Neoplasms;g:FAT1)(dui:D002277;dis:Carcinoma;g:FAT1)(dui:D005767;dis:Gastrointe…		600976	PF00028:PF00008:PF12661:PF02210:PF07645:PF00054	9.66
P63	chr4:187542069	SNV	G	G/T	145	FAT1	missense	10	0.001	c.5671C>A	p.Pro1891Thr	G=69,T=76	G=0.4759,T=0.5241	52.41	Likely pathogenic	FAT1:exonic:NM_005245.4	0.0	1.0	38.0	GMAF=2.0E-4:AMAF=5.0E-4:EMAF=0.0			rs185078412	(dui:D009369;dis:Neoplasms;g:FAT1)(dui:D009371;dis:Neoplasms by Site;g:FAT1)(dui:D009370;dis:Neoplasms by Histologic Type;g:FAT1)(dui:D006258;dis:Head and Neck Neoplasms;g:FAT1)(dui:D009375;dis:Neoplasms, Glandular and Epithelial;g:FAT1)(dui:D004066;dis:Digestive System Diseases;g:FAT1)(dui:D004067;dis:Digestive System Neoplasms;g:FAT1)(dui:D002277;dis:Carcinoma;g:FAT1)(dui:D005767;dis:Gastrointe…		600976	PF00028:PF00008:PF12661:PF02210:PF07645:PF00054	9.66
P62	chr12:48387599	SNV	C	C/T	21	COL2A1	missense	14		c.917G>A	p.Gly306Asp	C=16,T=5	C=0.7619,T=0.2381	23.81	Pathogenic	COL2A1:exonic:NM_001844.5	0.0	0.999	94.0					(dui:D009140;dis:Musculoskeletal Diseases;g:COL2A1)(dui:D009358;dis:Congenital, Hereditary, and Neonatal Diseases and Abnormalities;g:COL2A1)(dui:D001847;dis:Bone Diseases;g:COL2A1)(dui:D030342;dis:Genetic Diseases, Inborn;g:COL2A1)(dui:D001848;dis:Bone Diseases, Developmental;g:COL2A1)(dui:D005128;dis:Eye Diseases;g:COL2A1)(dui:D010009;dis:Osteochondrodysplasias;g:COL2A1)(dui:D004392;dis:Dwarfis…	Collagenase clostridium histolyticum	120140	PF00093:PF01391:PF01410	7.46
List of prioritised VUSs/leaning pathogenic VUSs with potential pathogenicity in cancer-related genes:
Sample ID	locus	type	ref	genotype	coverage	allele_coverage	allele_ratio	allele_frequency_%	maf	gene	location	function	exon	protein	coding	sift	polyphen	grantham	5000Exomes	FATHMM	clinvar	cosmic	dbsnp	dra	drugbank	omim	pfam	phylop
P29	chr9:139410085	SNV	C	C/T	340	C=175,T=165	C=0.5147,T=0.4853	48.53		NOTCH1	NOTCH1:exonic:NM_017617.5	missense	11	p.Ala585Thr	c.1753G>A	0.01	0.958	58.0		0.98	Uncertain significance	6728122	rs775217381	(dui:D009369;dis:Neoplasms;g:NOTCH1)(dui:D009370;dis:Neoplasms by Histologic Type;g:NOTCH1)(dui:D009371;dis:Neoplasms by Site;g:NOTCH1)(dui:D007154;dis:Immune System Diseases;g:NOTCH1)(dui:D006425;dis:Hemic and Lymphatic Diseases;g:NOTCH1)(dui:D007160;dis:Immunoproliferative Disorders;g:NOTCH1)(dui:D008232;dis:Lymphoproliferative Disorders;g:NOTCH1)(dui:D008206;dis:Lymphatic Diseases;g:NOTCH1)(du…		190198	PF13857:PF13637:PF06816:PF00008:PF12796:PF13606:PF12661:PF07684:PF07645:PF00066:PF00023	5.89
P30	chr22:29099500	SNV	A	A/T	83	A=31,T=52	A=0.3735,T=0.6265	62.65		CHEK2	CHEK2:exonic:NM_007194.4	missense	8	p.Leu301Met	c.901T>A	0.0	0.972	15.0					rs2052975543	(dui:D009369;dis:Neoplasms;g:CHEK2)(dui:D009371;dis:Neoplasms by Site;g:CHEK2)(dui:D009370;dis:Neoplasms by Histologic Type;g:CHEK2)(dui:D009358;dis:Congenital, Hereditary, and Neonatal Diseases and Abnormalities;g:CHEK2)(dui:D030342;dis:Genetic Diseases, Inborn;g:CHEK2)(dui:D009386;dis:Neoplastic Syndromes, Hereditary;g:CHEK2)(dui:D009750;dis:Nutritional and Metabolic Diseases;g:CHEK2)(dui:D0086…	Fostamatinib:Enzastaurin:XL844	604373	PF14531:PF00069:PF00498:PF07714	4.05
P30	chr3:70014356	SNV	G	G/A	50	G=28,A=22	G=0.56,A=0.44	44.00		MITF	MITF:exonic:NM_198159.3	missense	10	p.Arg507Gln	c.1520G>A	0.0	0.999	43.0		0.99	Uncertain significance	6979986	rs1018390529	(dui:D009358;dis:Congenital, Hereditary, and Neonatal Diseases and Abnormalities;g:MITF)(dui:D017437;dis:Skin and Connective Tissue Diseases;g:MITF)(dui:D012871;dis:Skin Diseases;g:MITF)(dui:D030342;dis:Genetic Diseases, Inborn;g:MITF)(dui:D010859;dis:Pigmentation Disorders;g:MITF)(dui:D005128;dis:Eye Diseases;g:MITF)(dui:D017496;dis:Hypopigmentation;g:MITF)(dui:D009422;dis:Nervous System Disease…		156845	PF11851:PF00010:PF15951	6.89
P30	chr1:46743907	SNV	T	T/G	53	T=33,G=20	T=0.6226,G=0.3774	37.74		RAD54L|LRRC41	RAD54L:exonic:NM_001142548.1|LRRC41:utr_3:NM_006369.5	missense|unknown	19|10	p.Phe733Val|p.?	c.2197T>G|c.*630A>C	0.01|	1.0|	50.0|			Uncertain significance			(dui:D009369;dis:Neoplasms;g:RAD54L)(dui:D009370;dis:Neoplasms by Histologic Type;g:RAD54L)(dui:D007154;dis:Immune System Diseases;g:RAD54L)(dui:D006425;dis:Hemic and Lymphatic Diseases;g:RAD54L)(dui:D007160;dis:Immunoproliferative Disorders;g:RAD54L)(dui:D008206;dis:Lymphatic Diseases;g:RAD54L)(dui:D008232;dis:Lymphoproliferative Disorders;g:RAD54L)(dui:D008223;dis:Lymphoma;g:RAD54L)(dui:D008228…		603615:618753	PF11496:PF00270:PF00271:PF04851:PF00176	8.04
P34	chr20:31024464	SNV	C	C/A	224	C=103,A=120	C=0.4619,A=0.5381	53.57		ASXL1	ASXL1:exonic:NM_015338.6	missense	12	p.Pro1317Thr	c.3949C>A	0.0	0.98	38.0			Uncertain significance		rs560866003	(dui:D009358;dis:Congenital, Hereditary, and Neonatal Diseases and Abnormalities;g:ASXL1)(dui:D000013;dis:Congenital Abnormalities;g:ASXL1)(dui:D009422;dis:Nervous System Diseases;g:ASXL1)(dui:D009461;dis:Neurologic Manifestations;g:ASXL1)(dui:D008607;dis:Intellectual Disability;g:ASXL1)(dui:D019954;dis:Neurobehavioral Manifestations;g:ASXL1)(dui:D001523;dis:Mental Disorders;g:ASXL1)(dui:D009140;…		612990	PF13922:PF05066:PF13919	0.42
P34	chr1:120471793	SNV	G	G/A	108	G=47,A=61	G=0.4352,A=0.5648	56.48		NOTCH2NLC|NOTCH2	NOTCH2NLC:intronic:NM_001364012.2|NOTCH2:exonic:NM_024408.4	unknown|missense	|23	p.?|p.Pro1233Leu	c.*7402+60082C>T|c.3698C>T	|0.0	|0.64	|98.0			Uncertain significance		rs1318131579	(dui:D009358;dis:Congenital, Hereditary, and Neonatal Diseases and Abnormalities;g:NOTCH2)(dui:D000013;dis:Congenital Abnormalities;g:NOTCH2)(dui:D030342;dis:Genetic Diseases, Inborn;g:NOTCH2)(dui:D009140;dis:Musculoskeletal Diseases;g:NOTCH2)(dui:D001847;dis:Bone Diseases;g:NOTCH2)(dui:D001848;dis:Bone Diseases, Developmental;g:NOTCH2)(dui:D001862;dis:Bone Resorption;g:NOTCH2)(dui:D010014;dis:Os…		618025:600275	PF00008:PF13637:PF06816:PF13857:PF12796:PF12661:PF07684:PF07645:PF00066:PF00023	6.17
P35	chr4:55143618	SNV	G	G/A	164	G=72,A=92	G=0.439,A=0.561	56.10		PDGFRA	PDGFRA:exonic:NM_006206.6	missense	13	p.Arg617Gln	c.1850G>A	0.01	1.0	43.0	GMAF=1.0E-4:AMAF=2.0E-4:EMAF=0.0	0.94	Uncertain significance	6958208	rs377318745	(dui:D009369;dis:Neoplasms;g:PDGFRA)(dui:D009370;dis:Neoplasms by Histologic Type;g:PDGFRA)(dui:D018204;dis:Neoplasms, Connective and Soft Tissue;g:PDGFRA)(dui:D009372;dis:Neoplasms, Connective Tissue;g:PDGFRA)(dui:D004066;dis:Digestive System Diseases;g:PDGFRA)(dui:D004067;dis:Digestive System Neoplasms;g:PDGFRA)(dui:D005767;dis:Gastrointestinal Diseases;g:PDGFRA)(dui:D005770;dis:Gastrointestina…	Regorafenib:Imatinib:Foreskin keratinocyte (neonatal):Erdafitinib:Midostaurin:Nintedanib:Ripretinib:Becaplermin:Ponatinib:Tivozanib:Sunitinib:Amuvatinib:Fostamatinib:XL820:Olaratumab:Lenvatinib:Pazopanib	173490	PF05182:PF13927:PF07679:PF00069:PF07714	5.6
P36	chr10:104375029	SNV	C	C/T	46	C=21,T=25	C=0.4565,T=0.5435	54.35		SUFU	SUFU:exonic:NM_016169.4	missense	9	p.Arg343Cys	c.1027C>T	0.0	1.0	180.0			Uncertain significance		rs751728820	(dui:D009369;dis:Neoplasms;g:SUFU)(dui:D009370;dis:Neoplasms by Histologic Type;g:SUFU)(dui:D009375;dis:Neoplasms, Glandular and Epithelial;g:SUFU)(dui:D009380;dis:Neoplasms, Nerve Tissue;g:SUFU)(dui:D009358;dis:Congenital, Hereditary, and Neonatal Diseases and Abnormalities;g:SUFU)(dui:D009386;dis:Neoplastic Syndromes, Hereditary;g:SUFU)(dui:D030342;dis:Genetic Diseases, Inborn;g:SUFU)(dui:D0093…		607035	PF05076:PF12470	5.67
P38	chr17:37871770	SNV	C	C/T	49	C=20,T=29	C=0.4082,T=0.5918	59.18		ERBB2	ERBB2:exonic:NM_004448.4	missense	11	p.Arg432Trp	c.1294C>T	0.0	1.0	101.0	GMAF=1.0E-4:AMAF=2.0E-4:EMAF=0.0		Uncertain significance		rs367606199	(dui:D009369;dis:Neoplasms;g:ERBB2)(dui:D009371;dis:Neoplasms by Site;g:ERBB2)(dui:D009385;dis:Neoplastic Processes;g:ERBB2)(dui:D009370;dis:Neoplasms by Histologic Type;g:ERBB2)(dui:D009375;dis:Neoplasms, Glandular and Epithelial;g:ERBB2)(dui:D004066;dis:Digestive System Diseases;g:ERBB2)(dui:D004067;dis:Digestive System Neoplasms;g:ERBB2)(dui:D014565;dis:Urogenital Neoplasms;g:ERBB2)(dui:D00576…	Brigatinib:AV-412:Varlitinib:Margetuximab:Trastuzumab emtansine:Tucatinib:Pertuzumab:Afatinib:Tesevatinib:Fostamatinib:Lapatinib:IGN311:Trastuzumab:Zanubrutinib	164870	PF00757:PF01030:PF00069:PF07714:PF14843	1.91
P40	chr6:43748585	INDEL	GC	GC/G	104	GC=58,G=46	GC=0.5577,G=0.4423	44.23	0.0	VEGFA	VEGFA:exonic:NM_001171623.1	frameshiftDeletion	6	p.His182IlefsTer39	c.544delC				GMAF=0.002:AMAF=0.003:EMAF=0.0015				rs1561995092:rs377581354:rs374210528:rs752153816	(dui:D009369;dis:Neoplasms;g:VEGFA)(dui:D002318;dis:Cardiovascular Diseases;g:VEGFA)(dui:D009371;dis:Neoplasms by Site;g:VEGFA)(dui:D005128;dis:Eye Diseases;g:VEGFA)(dui:D014652;dis:Vascular Diseases;g:VEGFA)(dui:D004700;dis:Endocrine System Diseases;g:VEGFA)(dui:D004066;dis:Digestive System Diseases;g:VEGFA)(dui:D009370;dis:Neoplasms by Histologic Type;g:VEGFA)(dui:D003920;dis:Diabetes Mellitus;…	Pidolic acid:Vandetanib:Foreskin keratinocyte (neonatal):Aflibercept:Brolucizumab:Pegaptanib:Bevasiranib:Bevacizumab:ABT-510:Dalteparin:Carvedilol:Faricimab:Ranibizumab:Minocycline:Gliclazide:Denibulin:Veglin:Chondroitin sulfate:SNS-032		PF00341:PF14554	1.0,2.01
P42	chr5:86674338	SNV	A	A/T	25	A=17,T=8	A=0.68,T=0.32	32.00		RASA1	RASA1:exonic:NM_002890.3	missense	18	p.Ser824Cys	c.2470A>T	0.0	0.951	112.0	GMAF=1.0E-4:AMAF=2.0E-4:EMAF=0.0		Uncertain significance		rs151119180:rs1761474191	(dui:D009358;dis:Congenital, Hereditary, and Neonatal Diseases and Abnormalities;g:RASA1)(dui:D000013;dis:Congenital Abnormalities;g:RASA1)(dui:D002318;dis:Cardiovascular Diseases;g:RASA1)(dui:D014652;dis:Vascular Diseases;g:RASA1)(dui:D018376;dis:Cardiovascular Abnormalities;g:RASA1)(dui:D017437;dis:Skin and Connective Tissue Diseases;g:RASA1)(dui:D054079;dis:Vascular Malformations;g:RASA1)(dui:…		139150	PF00017:PF00018:PF00616:PF00168:PF00169	9.26
P43	chr4:55593620	SNV	G	G/C	93	G=51,C=42	G=0.5484,C=0.4516	45.16		KIT	KIT:exonic:NM_000222.3	missense	11	p.Glu562Asp	c.1686G>C	0.12	0.401	45.0		0.85	Uncertain significance	133711:1267:4992124	rs1560417535:rs1560417438:rs1553891755:rs1553891764	(dui:D009369;dis:Neoplasms;g:KIT)(dui:D009370;dis:Neoplasms by Histologic Type;g:KIT)(dui:D018204;dis:Neoplasms, Connective and Soft Tissue;g:KIT)(dui:D009372;dis:Neoplasms, Connective Tissue;g:KIT)(dui:D004066;dis:Digestive System Diseases;g:KIT)(dui:D004067;dis:Digestive System Neoplasms;g:KIT)(dui:D005767;dis:Gastrointestinal Diseases;g:KIT)(dui:D005770;dis:Gastrointestinal Neoplasms;g:KIT)(du…	Nilotinib:Dasatinib:Regorafenib:Imatinib:Linifanib:OSI-930:Erdafitinib:Midostaurin:Pexidartinib:Ripretinib:Ponatinib:Tivozanib:Sunitinib:Avapritinib:Amuvatinib:Sorafenib:Fostamatinib:Phosphonotyrosine:XL820:Lenvatinib:Ancestim:Pazopanib	164920	PF13927:PF07679:PF00047:PF00069:PF07714	1.5
P43	chr12:133252696	SNV	A	A/C	198	A=101,C=97	A=0.5101,C=0.4899	48.99		POLE	POLE:exonic:NM_006231.4	missense	10	p.Phe335Cys	c.1004T>G	0.0	0.999	205.0			Uncertain significance		rs1593078268	(dui:D009369;dis:Neoplasms;g:POLE)(dui:D009371;dis:Neoplasms by Site;g:POLE)(dui:D004066;dis:Digestive System Diseases;g:POLE)(dui:D004067;dis:Digestive System Neoplasms;g:POLE)(dui:D005767;dis:Gastrointestinal Diseases;g:POLE)(dui:D005770;dis:Gastrointestinal Neoplasms;g:POLE)(dui:D007410;dis:Intestinal Diseases;g:POLE)(dui:D003108;dis:Colonic Diseases;g:POLE)(dui:D007414;dis:Intestinal Neoplasm…	Cladribine	174762	PF13482:PF08490:PF10108:PF03104:PF00136	9.24
P43	chr14:68878201	SNV	A	A/T	86	A=46,T=40	A=0.5349,T=0.4651	46.51		RAD51B	RAD51B:exonic:NM_133509.4	missense	9	p.Asn305Ile	c.914A>T	0.0	0.984	149.0			Uncertain significance			(dui:D009369;dis:Neoplasms;g:RAD51B)(dui:D009371;dis:Neoplasms by Site;g:RAD51B)(dui:D017437;dis:Skin and Connective Tissue Diseases;g:RAD51B)(dui:D012871;dis:Skin Diseases;g:RAD51B)(dui:D001941;dis:Breast Diseases;g:RAD51B)(dui:D001943;dis:Breast Neoplasms;g:RAD51B)(dui:D007154;dis:Immune System Diseases;g:RAD51B)(dui:D001327;dis:Autoimmune Diseases;g:RAD51B)(dui:D001523;dis:Mental Disorders;g:R…		602948	PF08423:PF13481:PF03796:PF00154:PF06745	2.37
P45	chr12:133240624	SNV	G	G/C	173	G=87,C=86	G=0.5029,C=0.4971	49.71		POLE	POLE:exonic:NM_006231.4	missense	23	p.Ser891Cys	c.2672C>G	0.0	1.0	112.0		0.98	Uncertain significance	1706473	rs2042735587	(dui:D009369;dis:Neoplasms;g:POLE)(dui:D009371;dis:Neoplasms by Site;g:POLE)(dui:D004066;dis:Digestive System Diseases;g:POLE)(dui:D004067;dis:Digestive System Neoplasms;g:POLE)(dui:D005767;dis:Gastrointestinal Diseases;g:POLE)(dui:D005770;dis:Gastrointestinal Neoplasms;g:POLE)(dui:D007410;dis:Intestinal Diseases;g:POLE)(dui:D003108;dis:Colonic Diseases;g:POLE)(dui:D007414;dis:Intestinal Neoplasm…	Cladribine	174762	PF13482:PF08490:PF10108:PF03104:PF00136	7.63
P51	chr12:21630795	SNV	C	C/T	73	C=38,T=35	C=0.5205,T=0.4795	47.95	0.0	RECQL	RECQL:exonic:NM_032941.2	missense	8	p.Cys270Tyr	c.809G>A	0.04	0.702	194.0	GMAF=6.0E-4:AMAF=0.0018:EMAF=0.0		Uncertain significance		rs149763880	(dui:D009369;dis:Neoplasms;g:RECQL)(dui:D009371;dis:Neoplasms by Site;g:RECQL)(dui:D005261;dis:Female Urogenital Diseases and Pregnancy Complications;g:RECQL)(dui:D017437;dis:Skin and Connective Tissue Diseases;g:RECQL)(dui:D012871;dis:Skin Diseases;g:RECQL)(dui:D052776;dis:Female Urogenital Diseases;g:RECQL)(dui:D007154;dis:Immune System Diseases;g:RECQL)(dui:D052801;dis:Male Urogenital Diseases…		600537	PF00270:PF00271:PF04851:PF16124	4.5
P55	chr11:32456689	SNV	T	T/A	311	T=168,A=143	T=0.5402,A=0.4598	45.98		WT1|WT1-AS	WT1:exonic:NM_024426.6|WT1-AS:upstream:NR_023920.2	missense|	1|	p.Gln73Leu|	c.218A>T|	0.08|	0.0|	113.0|			Uncertain significance		rs1036899554	(dui:ACMG59;dis:ACMG Recommendations...;g:WT1)(dui:D009358;dis:Congenital, Hereditary, and Neonatal Diseases and Abnormalities;g:WT1)(dui:D005261;dis:Female Urogenital Diseases and Pregnancy Complications;g:WT1)(dui:D052776;dis:Female Urogenital Diseases;g:WT1)(dui:D052801;dis:Male Urogenital Diseases;g:WT1)(dui:D000013;dis:Congenital Abnormalities;g:WT1)(dui:D009369;dis:Neoplasms;g:WT1)(dui:D014…		607102	PF12874:PF00096:PF02165	-0.59
P55	chr1:46726266	SNV	C	C/T	224	C=103,T=121	C=0.4598,T=0.5402	54.02	0.0	RAD54L	RAD54L:exonic:NM_001142548.1	missense	7	p.Arg154Trp	c.460C>T	0.0	1.0	101.0	GMAF=2.0E-4:AMAF=5.0E-4:EMAF=0.0	0.97	Uncertain significance	459127	rs149141765	(dui:D009369;dis:Neoplasms;g:RAD54L)(dui:D009370;dis:Neoplasms by Histologic Type;g:RAD54L)(dui:D007154;dis:Immune System Diseases;g:RAD54L)(dui:D006425;dis:Hemic and Lymphatic Diseases;g:RAD54L)(dui:D007160;dis:Immunoproliferative Disorders;g:RAD54L)(dui:D008206;dis:Lymphatic Diseases;g:RAD54L)(dui:D008232;dis:Lymphoproliferative Disorders;g:RAD54L)(dui:D008223;dis:Lymphoma;g:RAD54L)(dui:D008228…		603615	PF11496:PF00270:PF00271:PF04851:PF00176	1.06
P59	chr16:14029422	SNV	G	G/A	22	G=13,A=9	G=0.5909,A=0.4091	40.91		ERCC4	ERCC4:exonic:NM_005236.3	missense	8	p.Gly545Arg	c.1633G>A	0.0	1.0	125.0		0.99	Uncertain significance	967193	rs773007457	(dui:D009750;dis:Nutritional and Metabolic Diseases;g:ERCC4)(dui:D008659;dis:Metabolic Diseases;g:ERCC4)(dui:D009358;dis:Congenital, Hereditary, and Neonatal Diseases and Abnormalities;g:ERCC4)(dui:D030342;dis:Genetic Diseases, Inborn;g:ERCC4)(dui:D049914;dis:DNA Repair-Deficiency Disorders;g:ERCC4)(dui:D000013;dis:Congenital Abnormalities;g:ERCC4)(dui:D009369;dis:Neoplasms;g:ERCC4)(dui:D009422;d…		133520	PF02732	9.42
P59	chr4:187524456	SNV	C	C/A	35	C=13,A=22	C=0.3714,A=0.6286	62.86	0.0	FAT1	FAT1:exonic:NM_005245.4	missense	19	p.Asp3742Tyr	c.11224G>T	0.0	0.966	160.0		0.98	Uncertain significance	6930727	rs199719692	(dui:D009369;dis:Neoplasms;g:FAT1)(dui:D009371;dis:Neoplasms by Site;g:FAT1)(dui:D009370;dis:Neoplasms by Histologic Type;g:FAT1)(dui:D006258;dis:Head and Neck Neoplasms;g:FAT1)(dui:D009375;dis:Neoplasms, Glandular and Epithelial;g:FAT1)(dui:D004066;dis:Digestive System Diseases;g:FAT1)(dui:D004067;dis:Digestive System Neoplasms;g:FAT1)(dui:D002277;dis:Carcinoma;g:FAT1)(dui:D005767;dis:Gastrointe…		600976	PF00028:PF00008:PF12661:PF02210:PF07645:PF00054	5.85
P66	chr19:7267688	SNV	G	G/A	66	G=31,A=35	G=0.4697,A=0.5303	53.03		INSR	INSR:exonic:NM_000208.4	missense	2	p.Thr107Met	c.320C>T	0.01	1.0	81.0	GMAF=4.0E-4:AMAF=0.0011:EMAF=0.0	0.99	Uncertain significance	4439706	rs140762552	(dui:D009750;dis:Nutritional and Metabolic Diseases;g:INSR)(dui:D008659;dis:Metabolic Diseases;g:INSR)(dui:D044882;dis:Glucose Metabolism Disorders;g:INSR)(dui:D004700;dis:Endocrine System Diseases;g:INSR)(dui:D003920;dis:Diabetes Mellitus;g:INSR)(dui:D006946;dis:Hyperinsulinism;g:INSR)(dui:D009358;dis:Congenital, Hereditary, and Neonatal Diseases and Abnormalities;g:INSR)(dui:D000013;dis:Congeni…	Brigatinib:Mecasermin:Adenosine-5'-[Beta, Gamma-Methylene]Triphosphate:Insulin detemir:Insulin human:Insulin pork:Linsitinib:Insulin peglispro:AT1391:Insulin glulisine:Insulin lispro:Insulin argine:BMS-754807:Mecasermin rinfabate:Insulin glargine:KW-2450 free base:Fostamatinib:Insulin aspart:Chromic chloride:[4-({5-(AMINOCARBONYL)-4-[(3-METHYLPHENYL)AMINO]PYRIMIDIN-2-YL}AMINO)PHENYL]ACETIC ACID:N…	147670	PF00757:PF01030:PF00069:PF07714	9.35
P69	chr4:55593620	SNV	G	G/C	128	G=60,C=68	G=0.4688,C=0.5313	53.13		KIT	KIT:exonic:NM_000222.3	missense	11	p.Glu562Asp	pp	0.12	0.401	45.0		0.85	Uncertain significance	133711:1267:4992124	rs1560417535:rs1560417438:rs1553891755:rs1553891764	(dui:D009369;dis:Neoplasms;g:KIT)(dui:D009370;dis:Neoplasms by Histologic Type;g:KIT)(dui:D018204;dis:Neoplasms, Connective and Soft Tissue;g:KIT)(dui:D009372;dis:Neoplasms, Connective Tissue;g:KIT)(dui:D004066;dis:Digestive System Diseases;g:KIT)(dui:D004067;dis:Digestive System Neoplasms;g:KIT)(dui:D005767;dis:Gastrointestinal Diseases;g:KIT)(dui:D005770;dis:Gastrointestinal Neoplasms;g:KIT)(du…	Nilotinib:Dasatinib:Regorafenib:Imatinib:Linifanib:OSI-930:Erdafitinib:Midostaurin:Pexidartinib:Ripretinib:Ponatinib:Tivozanib:Sunitinib:Avapritinib:Amuvatinib:Sorafenib:Fostamatinib:Phosphonotyrosine:XL820:Lenvatinib:Ancestim:Pazopanib	164920	PF13927:PF07679:PF00047:PF00069:PF07714	1.5
Supplementary Table 3: The list of selected pathogenic/likely pathogenic variants and relevant pathway information.
Sample ID	PGV	Gene Pathways/Networks (KEGG Pathway*/Panther Pathway databases)	Diagnosis age (years)	Tumour side
35	UGT1A7:c.243C>A	hsa00040 - Pentose and glucuronate interconversions hsa00053 - Ascorbate and aldarate metabolism hsa00140 - Steroid hormone biosynthesis hsa00830 - Retinol metabolism hsa00860 - Porphyrin metabolism hsa00980 - Metabolism of xenobiotics by cytochrome P450 hsa00982 - Drug metabolism - cytochrome P450 hsa00983 - Drug metabolism - other enzymes hsa01100 - Metabolic pathways hsa01240 - Biosynthesis of…	37	Right
36	C6:c.821delA	hsa04610 - Complement and coagulation cascades hsa04810 - Regulation of actin cytoskeleton hsa05020 - Prion disease hsa05171 - Coronavirus disease - COVID-19 hsa05322 - Systemic lupus erythematosus	37	Right
55	LZTR1:c.1682G>A	nt06526 - MAPK signaling	42	Left
58	PYCR1:c.866A>G	hsa00330 - Arginine and proline metabolism hsa01100 - Metabolic pathways hsa01230 - Biosynthesis of amino acids	27	Unknown
62	FAT1:c.5671C>A	09183 Protein families: signaling and cellular processes 04147 Exosome [BR:hsa04147] 2195 (FAT1) 04515 Cell adhesion molecules [BR:hsa04515] 2195 (FAT1) Wnt signaling pathway (Panther Pathway) Cadherin signaling pathway (Panther Pathway)	27	Both
63	FAT1:c.5671C>A	09183 Protein families: signaling and cellular processes 04147 Exosome [BR:hsa04147] 2195 (FAT1) 04515 Cell adhesion molecules [BR:hsa04515] 2195 (FAT1) Wnt signaling pathway (Panther Pathway) Cadherin signaling pathway (Panther Pathway)	39	Right
*Kyoto Encyclopedia of Genes and Genomes. Panther knowledge base
Kanehisa M. Toward understanding the origin and evolution of cellular organisms. Protein Sci. (2019) 28(11):1947-51. doi: 10.1002/pro.3715
Kanehisa M, Furumichi M, Sato Y, Kawashima M, Ishiguro-Watanabe M. KEGG for taxonomy-based analysis of pathways and genomes. Nucleic Acids Res. (2023) 51(D1):D587-D92. doi: 10.1093/nar/gkac963
Kanehisa M, Goto S. KEGG: kyoto encyclopedia of genes and genomes. Nucleic Acids Res. (2000) 28(1):27-30. doi: 10.1093/nar/28.1.27
Mi H, Thomas P. PANTHER pathway: an ontology-based pathway database coupled with data analysis tools. Methods Mol Biol. (2009) 563:123-40. doi: 10.1007/978-1-60761-175-2_7

## Sheet: Sheet1
High Burden of Variants of Uncertain Significance in Early-Onset Colorectal Cancer Among Indigenous African Patients: A Call for Global Research Equity in Cancer Genetics
Molecular Biology Reports
Safiye Yildiz1, Ramadhani Chambuso1, George Rebello1, and Raj Ramesar1
1UCT/MRC Genomic and Precision Medicine Research Unit, Division of Human Genetics, Department of Pathology, Institute of Infectious Disease and Molecular Medicine, University of Cape Town and Affiliated Hospitals, Cape Town, South Africa.
raj.ramesar@uct.ac.za
