# Supplementary material for: High burden of variants of uncertain significance in early-onset colorectal cancer among indigenous African patients: a call for global research equity in cancer genetics
Source: Mol Biol Rep. 2025 Jul 8;52(1):684. doi: 10.1007/s11033-025-10750-6 (PMC12238126; doi:10.1007/s11033-025-10750-6)
Supplement: Supplementary file 4 — Supplementary Material 4 [file 11033_2025_10750_MOESM4_ESM.xlsx]

## Sheet: Supplementary Table 4-6-7
Supplementary Table 4: The full list of the studies selected for this analysis of the identified variants in CRC patients in the 21 datasets for bowel cancer from the TCGA .
	TCGA studies	cohort
1	Colorectal Adenocarcinoma (MSK, Nat Commun 2022)	179 samples
2	• Colorectal Cancer (MSK, JNCI 2021)	1516 samples
3	• Rectal Cancer (MSK, Nature Medicine 2022)	788 samples
4	• Appendiceal Cancer (MSK, J Clin Oncol 2022)	273 samples
5	• Colorectal Adenocarcinoma (DFCI, Cell Reports 2016)	619 samples
6	• Colorectal Adenocarcinoma (Genentech, Nature 2012)	74 samples
7	• Colorectal Adenocarcinoma (TCGA, Firehose Legacy) A	640 samples
8	• Colorectal Adenocarcinoma (TCGA, Nature 2012) A	276 samples
9	• Colorectal Adenocarcinoma (TCGA, PanCancer Atlas) A	594 samples
10	• Colorectal Adenocarcinoma Triplets (MSK, Genome Biol 2014)	138 samples
11	• Colorectal Cancer (CAS Shanghai, Cancer Cell 2020)	146 samples
12	• Colorectal Cancer (MSK, Cancer Discovery 2022)	22 samples
13	• Colorectal Cancer (MSK, Gastroenterology 2020)	471 samples
14	• Colorectal Cancer (MSK, JCO Precis Oncol 2022)	47 samples
15	• Disparities in metastatic colorectal cancer between Africans...	64 samples
16	• Metastatic Colorectal Cancer (MSK, Cancer Cell 2018)	1134 samples
17	• Pre-cancer Colorectal Polyps (HTAN Vanderbilt, Cell 2021)	61 samples
18	• Rectal Cancer (MSK,Nature Medicine 2019)	339 samples
19	• J Colon Adenocarcinoma (CaseCCC, PNAS 2015)	29 samples
20	• Colon Cancer (CPTAC-2 Prospective, Cell 2019)	110 samples
21	• Colon Cancer (Sidra-LUMC AC-ICAM, Nat Med 2023)	348 samples
Supplementary Table 6: The list of variants carried by other individuals from the TCGA datasets.
Exact variants in another sample:
	Study of Origin	Sample ID	Cancer Type	Cancer Type Detailed	Protein Change	Annotation	Custom Driver	Custom Driver Tiers	Functional Impact	Mutation Type	Variant Type	Copy #	COSMIC	MS	VS	Center	Chromosome	Start Pos	End Pos	Ref	Var	HGVSg	HGVSc	Allele Freq (T)	Allele Freq (N)	Variant Reads	Ref Reads	Variant Reads (Normal)	Ref Reads (Normal)	# Mut in Sample	Exon	gnomAD	ClinVar	dbSNP	SIGNAL	Diagnosis Age	Neoplasm Disease Stage American Joint Committee on Cancer Code	American Joint Committee on Cancer Publication Version Type	Aneuploidy Score	TCGA PanCanAtlas Cancer Type Acronym	Last Communication Contact from Initial Pathologic Diagnosis Date	Birth from Initial Pathologic Diagnosis Date	Last Alive Less Initial Pathologic Diagnosis Date Calculated Day Value	Disease Free (Months)	Disease Free Status	Months of disease-specific survival	Disease-specific Survival status	Ethnicity Category	Form completion date
MITF	Colorectal Adenocarcinoma (TCGA, PanCancer Atlas)	TCGA-AG-A02N-01	Colorectal Cancer	Rectal Adenocarcinoma	R507Q	OncoKB: Unknown, level NA, resistance NA;CIViC: NA;MyCancerGenome: not present;CancerHotspot: no;3DHotspot: no			MutationAssessor: impact: medium, score: 3.165;SIFT: impact: deleterious, score: 0.02;Polyphen-2: impact: probably_damaging, score: 0.975	Missense_Mutation	SNP	Diploid		.	.	.	3	70014356	70014356	G	A	3:g.70014356G>A	ENST00000394351.3:c.1217G>A	0.43		90	119		211	1079	2024-09-09	0.00000798582	Uncertain_significance	rs1018390529		67	STAGE II	5TH	4	READ	1885	-24687	0			61.9719236	0:ALIVE OR DEAD TUMOR FREE		6/15/11
NOTCH1	Pancreatic Adenocarcinoma (TCGA, PanCancer Atlas)	TCGA-IB-7651-01	Pancreatic Cancer	Pancreatic Adenocarcinoma	A585T	OncoKB: Unknown, level NA, resistance NA;CIViC: NA;MyCancerGenome: not present;CancerHotspot: no;3DHotspot: no			MutationAssessor: impact: low, score: 1;SIFT: impact: tolerated, score: 0.06;Polyphen-2: impact: possibly_damaging, score: 0.801	Missense_Mutation	SNP	Diploid		.	.	.	9	139410085	139410085	C	T	9:g.139410085C>T	ENST00000277541.6:c.1753G>A	0.13		16	104		18	14299	11/34	0.0000313415	Conflicting_interpretations_of_pathogenicity(Uncertain_significance(6)|Benign(1))	rs775217381	0.00017	64	STAGE IIB	6TH	2	PAAD		-23580	0	16.1751652	1:Recurred/Progressed	19.82444028	1:DEAD WITH TUMOR	Not Hispanic Or Latino	2002-11-13
C6	Bladder Urothelial Carcinoma (TCGA, PanCancer Atlas)	TCGA-DK-A2I1-01	Bladder Cancer	Bladder Urothelial Carcinoma	G275Wfs*17	OncoKB: NA;CIViC: NA;MyCancerGenome: not present;CancerHotspot: no;3DHotspot: no			MutationAssessor: NA;SIFT: NA;Polyphen-2: NA	Frame_Shift_Ins	INS	Diploid		.	.	.	5	41181565	41181566	-	A	5:g.41181565_41181566insA	ENST00000263413.3:c.822_823insT	0.09		8	80		38	708	2024-07-18					73	STAGE II	6TH	23	BLCA	546	-26726	0	17.95048821	0:DiseaseFree	17.95048821	0:ALIVE OR DEAD TUMOR FREE	Not Hispanic Or Latino	11/22/11
LZTR1	Kidney Renal Papillary Cell Carcinoma (TCGA, PanCancer Atlas)	TCGA-5P-A9JY-01	Renal Non-Clear Cell Carcinoma	Papillary Renal Cell Carcinoma	R561H	OncoKB: Unknown, level NA, resistance NA;CIViC: NA;MyCancerGenome: not present;CancerHotspot: no;3DHotspot: no			MutationAssessor: impact: medium, score: 2.545;SIFT: impact: deleterious, score: 0;Polyphen-2: impact: probably_damaging, score: 0.989	Missense_Mutation	SNP	ShallowDel		.	.	.	22	21348913	21348913	G	A	22:g.21348913G>A	ENST00000215739.8:c.1682G>A	0.19		5	21		39	107	15/21		Conflicting_interpretations_of_pathogenicity(Likely_pathogenic(1)|Uncertain_significance(1))	rs970027059		79		6TH	11	KIRP		-28881	0	49.57753888	0:DiseaseFree	49.57753888	0:ALIVE OR DEAD TUMOR FREE	Not Hispanic Or Latino	12/16/14
Other PGVs in gene of interest:
Gene	Study of Origin	Sample ID	Cancer Type	Cancer Type Detailed	Protein Change	Annotation	Custom Driver	Custom Driver Tiers	Functional Impact	Mutation Type	Variant Type	Copy #	COSMIC	MS	VS	Center	Chromosome	Start Pos	End Pos	Ref	Var	HGVSg	HGVSc	Allele Freq (T)	Allele Freq (N)	Variant Reads	Ref Reads	Variant Reads (Normal)	Ref Reads (Normal)	# Mut in Sample	Exon	gnomAD	ClinVar	dbSNP	SIGNAL	Diagnosis Age	Neoplasm Disease Stage American Joint Committee on Cancer Code	American Joint Committee on Cancer Publication Version Type	Aneuploidy Score	TCGA PanCanAtlas Cancer Type Acronym	Last Communication Contact from Initial Pathologic Diagnosis Date	Birth from Initial Pathologic Diagnosis Date	Last Alive Less Initial Pathologic Diagnosis Date Calculated Day Value	Disease Free (Months)	Disease Free Status	Months of disease-specific survival	Disease-specific Survival status	Ethnicity Category	Form completion date
ASXL1	Esophageal Adenocarcinoma (TCGA, PanCancer Atlas)	TCGA-V5-AASV-01	Esophagogastric Cancer	Esophageal Squamous Cell Carcinoma	R693*	OncoKB: Likely Oncogenic, level NA, resistance NA;CIViC: NA;MyCancerGenome: not present;CancerHotspot: no;3DHotspot: no			MutationAssessor: NA;SIFT: NA;Polyphen-2: NA	Nonsense_Mutation	SNP	Diploid	14	.	.	.	20	31022592	31022592	C	T	20:g.31022592C>T	ENST00000375687.4:c.2077C>T	0.40		35	52		60	124	13/13	0.000007078844166324522	Pathogenic/Likely_pathogenic	rs373221034		67	STAGE IIB	7TH	11	ESCA	467	-24559	0			15.3532564	0:ALIVE OR DEAD TUMOR FREE	Not Hispanic Or Latino	4/30/14
CHEK2	Adrenocortical Carcinoma (TCGA, PanCancer Atlas)	TCGA-OR-A5LB-01	Adrenocortical Carcinoma	Adrenocortical Carcinoma	R95*	OncoKB: Likely Oncogenic, level_3b, resistance NA;CIViC: NA;MyCancerGenome: not present;CancerHotspot: no;3DHotspot: no			MutationAssessor: NA;SIFT: NA;Polyphen-2: NA	Nonsense_Mutation	SNP	ShallowDel		.	.	.	22	29130427	29130427	G	A	22:g.29130427G>A	ENST00000328354.6:c.283C>T	0.96		45	2		59	225	2024-02-15	0.00000796121	Pathogenic	rs587781269	0.000058	59	STAGE IV		18	ACC		-21565	0			39.58312786	1:DEAD WITH TUMOR	Not Hispanic Or Latino	2011-04-13
CHEK2	Uterine Corpus Endometrial Carcinoma (TCGA, PanCancer Atlas)	TCGA-AX-A05Z-01	Endometrial Cancer	Uterine Endometrioid Carcinoma	E275*	OncoKB: Likely Oncogenic, level_3b, resistance NA;CIViC: NA;MyCancerGenome: not present;CancerHotspot: no;3DHotspot: no			MutationAssessor: NA;SIFT: NA;Polyphen-2: NA	Nonsense_Mutation	SNP	Diploid	1	.	.	.	22	29106017	29106017	C	A	22:g.29106017C>A	ENST00000328354.6:c.823G>T	0.33		34	69		68	7370	2024-07-15		Pathogenic	rs749963436		37		1988	1	UCEC	2175	-13529	0	71.50606569	0:DiseaseFree	71.50606569	0:ALIVE OR DEAD TUMOR FREE	Hispanic Or Latino	5/24/11
KIT	Skin Cutaneous Melanoma (TCGA, PanCancer Atlas)	TCGA-D3-A51K-06	Melanoma	Cutaneous Melanoma	L576P	OncoKB: Oncogenic, level_2, resistance NA;CIViC: diagnosticCount: 0, predictiveCount: 7, prognosticCount: 0, predisposingCount: 0, oncogenicCount: 0, functionalCount: 0;MyCancerGenome: present;CancerHotspot: yes;3DHotspot: yes			MutationAssessor: impact: medium, score: 3.18;SIFT: impact: deleterious, score: 0.02;Polyphen-2: impact: benign, score: 0.202	Missense_Mutation	SNP	Amp	89	.	.	.	4	55593661	55593661	T	C	4:g.55593661T>C	ENST00000288135.5:c.1727T>C	0.95		507	24		81	23	2024-11-21		Pathogenic/Likely_pathogenic	rs121913513		51	STAGE IIIB	7TH	10	SKCM	1002	-18971	0			32.94210474	0:ALIVE OR DEAD TUMOR FREE	Hispanic Or Latino	2003-11-13
KIT	Skin Cutaneous Melanoma (TCGA, PanCancer Atlas)	TCGA-EE-A29D-06	Melanoma	Cutaneous Melanoma	W557R	OncoKB: Likely Oncogenic, level_2, resistance NA;CIViC: diagnosticCount: 0, predictiveCount: 1, prognosticCount: 0, predisposingCount: 0, oncogenicCount: 0, functionalCount: 0;MyCancerGenome: present;CancerHotspot: yes;3DHotspot: yes			MutationAssessor: impact: medium, score: 3.2;SIFT: impact: deleterious, score: 0;Polyphen-2: impact: probably_damaging, score: 0.988	Missense_Mutation	SNP	Amp	60	.	.	.	4	55593603	55593603	T	C	4:g.55593603T>C	ENST00000288135.5:c.1669T>C	0.74		84	29		67	3088	2024-11-21		Pathogenic/Likely_pathogenic	rs121913235		87	STAGE IIIC	6TH	19	SKCM		-31790	0			13.97244962		Not Hispanic Or Latino	2001-08-13
KIT	Skin Cutaneous Melanoma (TCGA, PanCancer Atlas)	TCGA-D3-A8GM-06	Melanoma	Cutaneous Melanoma	V559A	OncoKB: Likely Oncogenic, level_2, resistance NA;CIViC: diagnosticCount: 0, predictiveCount: 1, prognosticCount: 0, predisposingCount: 0, oncogenicCount: 0, functionalCount: 0;MyCancerGenome: present;CancerHotspot: yes;3DHotspot: yes			MutationAssessor: impact: medium, score: 2.525;SIFT: impact: deleterious, score: 0;Polyphen-2: impact: possibly_damaging, score: 0.814	Missense_Mutation	SNP	ShallowDel	104	.	.	.	4	55593610	55593610	T	C	4:g.55593610T>C	ENST00000288135.5:c.1676T>C	0.39		47	72		100	3288	2024-11-21		Pathogenic/Likely_pathogenic	rs121913517		73	STAGE IIB	7TH	20	SKCM	2897	-26782	0			107.1440313	0:ALIVE OR DEAD TUMOR FREE	Not Hispanic Or Latino	12/19/13
KIT	Skin Cutaneous Melanoma (TCGA, PanCancer Atlas)	TCGA-D3-A1Q3-06	Melanoma	Cutaneous Melanoma	K642E	OncoKB: Likely Oncogenic, level_2, resistance NA;CIViC: diagnosticCount: 0, predictiveCount: 6, prognosticCount: 0, predisposingCount: 0, oncogenicCount: 0, functionalCount: 0;MyCancerGenome: present;CancerHotspot: yes;3DHotspot: no			MutationAssessor: impact: neutral, score: 0.11;SIFT: impact: deleterious, score: 0;Polyphen-2: impact: probably_damaging, score: 0.999	Missense_Mutation	SNP	Amp	40	.	.	.	4	55594221	55594221	A	G	4:g.55594221A>G	ENST00000288135.5:c.1924A>G	0.82		351	77		51	1452	13/21		Pathogenic	rs121913512		64	STAGE IIC	7TH	9	SKCM		-23604	0			16.66831048	1:DEAD WITH TUMOR	Not Hispanic Or Latino	2001-08-13
KIT	Testicular Germ Cell Tumors (TCGA, PanCancer Atlas)	TCGA-4K-AA1G-01	Seminoma	Seminoma	D816H	OncoKB: Oncogenic, level_3b, resistance NA;CIViC: diagnosticCount: 0, predictiveCount: 7, prognosticCount: 0, predisposingCount: 0, oncogenicCount: 0, functionalCount: 0;MyCancerGenome: present;CancerHotspot: yes;3DHotspot: no			MutationAssessor: impact: neutral, score: 0.52;SIFT: impact: deleterious, score: 0.01;Polyphen-2: impact: benign, score: 0.339	Missense_Mutation	SNP	ShallowDel	946	.	.	.	4	55599320	55599320	G	C	4:g.55599320G>C	ENST00000288135.5:c.2446G>C	0.70		35	15		70	12	17/21		Pathogenic	rs121913506		34	STAGE IS	7TH	13	TGCT	436	-12696	0	14.33408949	0:DiseaseFree	14.33408949	0:ALIVE OR DEAD TUMOR FREE	Not Hispanic Or Latino	11/14/14
MITF	Colorectal Adenocarcinoma (TCGA, PanCancer Atlas)	TCGA-AA-A010-01	Colorectal Cancer	Colon Adenocarcinoma	R217*	OncoKB: Likely Oncogenic, level NA, resistance NA;CIViC: NA;MyCancerGenome: not present;CancerHotspot: no;3DHotspot: no			MutationAssessor: NA;SIFT: NA;Polyphen-2: NA	Nonsense_Mutation	SNP	Diploid		.	.	.	3	69988315	69988315	C	T	3:g.69988315C>T	ENST00000394351.3:c.328C>T	0.33		36	73		40	7492	2024-03-09		Pathogenic/Likely_pathogenic	rs1553702006		46	STAGE IIB	6TH	0	COAD	1064	-16922	0	34.98043857	0:DiseaseFree	34.98043857	0:ALIVE OR DEAD TUMOR FREE		6/15/11
PDGFRA	Uterine Corpus Endometrial Carcinoma (TCGA, PanCancer Atlas)	TCGA-BG-A0MA-01	Endometrial Cancer	Uterine Endometrioid Carcinoma	T83M	OncoKB: Unknown, level NA, resistance NA;CIViC: NA;MyCancerGenome: not present;CancerHotspot: no;3DHotspot: no			MutationAssessor: impact: medium, score: 2.045;SIFT: impact: deleterious, score: 0;Polyphen-2: impact: possibly_damaging, score: 0.821	Missense_Mutation	SNP	Diploid		.	.	.	4	55127460	55127460	C	T	4:g.55127460C>T	ENST00000257290.5:c.248C>T	0.40		10	15		39	44	2024-03-23	0.000056592294959041325	Conflicting_interpretations_of_pathogenicity(Likely_pathogenic(1)|Uncertain_significance(3))	rs779332376	0.00012	60		1988	2	UCEC		-22036	0			10.71769077	1:DEAD WITH TUMOR	Not Hispanic Or Latino	2012-08-10
PDGFRA	Uterine Corpus Endometrial Carcinoma (TCGA, PanCancer Atlas)	TCGA-B5-A3FC-01	Endometrial Cancer	Uterine Endometrioid Carcinoma	R981H	OncoKB: Unknown, level NA, resistance NA;CIViC: NA;MyCancerGenome: not present;CancerHotspot: no;3DHotspot: no			MutationAssessor: impact: low, score: 1.795;SIFT: impact: deleterious, score: 0.04;Polyphen-2: impact: possibly_damaging, score: 0.828	Missense_Mutation	SNP	Diploid	2	.	.	.	4	55156541	55156541	G	A	4:g.55156541G>A	ENST00000257290.5:c.2942G>A	0.52		32	29		81	12205	22/23	0.00006720905553590378	Conflicting_interpretations_of_pathogenicity(Likely_pathogenic(1)|Uncertain_significance(3)|Likely_benign(1))	rs368266633	0.000058	53		1988	0	UCEC	2185	-19422	0			71.83482921	0:ALIVE OR DEAD TUMOR FREE	Not Hispanic Or Latino	3/23/12
POLE	Uterine Corpus Endometrial Carcinoma (TCGA, PanCancer Atlas)	TCGA-BG-A0VX-01	Endometrial Cancer	Uterine Endometrioid Carcinoma	L424V	OncoKB: Likely Oncogenic, level NA, resistance NA;CIViC: diagnosticCount: 0, predictiveCount: 0, prognosticCount: 0, predisposingCount: 0, oncogenicCount: 0, functionalCount: 1;MyCancerGenome: not present;CancerHotspot: no;3DHotspot: no			MutationAssessor: impact: medium, score: 3.33;SIFT: impact: deleterious, score: 0;Polyphen-2: impact: probably_damaging, score: 1	Missense_Mutation	SNP	Diploid	3	.	.	.	12	133250250	133250250	G	C	12:g.133250250G>C	ENST00000320574.5:c.1270C>G	0.21		15	55		83	177	13/49		Pathogenic	rs483352909		58		1988	0	UCEC	1043	-21425	0	34.29003518	0:DiseaseFree	34.29003518	0:ALIVE OR DEAD TUMOR FREE	Not Hispanic Or Latino	3/16/11
RAD54L	Prostate Adenocarcinoma (TCGA, PanCancer Atlas)	TCGA-HC-7747-01	Prostate Cancer	Prostate Adenocarcinoma	R380W	OncoKB: Unknown, level NA, resistance NA;CIViC: NA;MyCancerGenome: not present;CancerHotspot: no;3DHotspot: no			MutationAssessor: impact: high, score: 3.88;SIFT: impact: deleterious, score: 0;Polyphen-2: impact: probably_damaging, score: 0.958	Missense_Mutation	SNP	Diploid	1	.	.	.	1	46736426	46736426	C	T	1:g.46736426C>T	ENST00000371975.4:c.1138C>T	0.06		4	66		88	31	2024-10-18	0.00006010720296434582	Conflicting_interpretations_of_pathogenicity(Pathogenic(1)|Uncertain_significance(1))	rs150138364	0.00012	52			0	PRAD	748	-19188	0	24.59151133	0:DiseaseFree	24.59151133	0:ALIVE OR DEAD TUMOR FREE	Not Hispanic Or Latino	2004-12-12
SUFU	Sarcoma (TCGA, PanCancer Atlas)	TCGA-X9-A973-01	Sarcoma	Undifferentiated Pleomorphic Sarcoma/Malignant Fibrous Histiocytoma/High-Grade Spindle Cell Sarcoma	Q296*	OncoKB: Likely Oncogenic, level NA, resistance NA;CIViC: NA;MyCancerGenome: not present;CancerHotspot: no;3DHotspot: no			MutationAssessor: NA;SIFT: NA;Polyphen-2: NA	Nonsense_Mutation	SNP	Diploid		.	.	.	10	104357026	104357026	C	T	10:g.104357026C>T	ENST00000369902.3:c.886C>T	0.52		16	15		53	39	2024-07-12		Pathogenic	rs2135882212		55			6	SARC	1108	-20146	0	3.912285893	1:Recurred/Progressed	36.42699806	0:ALIVE OR DEAD TUMOR FREE	Not Hispanic Or Latino	2005-06-14
SUFU	Uterine Corpus Endometrial Carcinoma (TCGA, PanCancer Atlas)	TCGA-A5-A0VP-01	Endometrial Cancer	Uterine Endometrioid Carcinoma	X341_splice	OncoKB: Likely Oncogenic, level NA, resistance NA;CIViC: NA;MyCancerGenome: not present;CancerHotspot: no;3DHotspot: no			MutationAssessor: NA;SIFT: NA;Polyphen-2: NA	Splice_Site	SNP	Diploid		.	.	.	10	104359302	104359302	G	A	10:g.104359302G>A	ENST00000369902.3:c.1022+1G>A	0.33		11	22		50	1472			Conflicting_interpretations_of_pathogenicity(Pathogenic(4)|Uncertain_significance(1))	rs587776578		74			3	UCEC	1288	-27335	0	42.34474143	0:DiseaseFree	42.34474143	0:ALIVE OR DEAD TUMOR FREE	Not Hispanic Or Latino	11/15/10
WT1	Acute Myeloid Leukemia (TCGA, PanCancer Atlas)	TCGA-AB-2874-03	Leukemia	Acute Myeloid Leukemia	R462W	OncoKB: Likely Oncogenic, level NA, resistance NA;CIViC: NA;MyCancerGenome: not present;CancerHotspot: no;3DHotspot: no			MutationAssessor: impact: low, score: 1.7;SIFT: impact: deleterious_low_confidence, score: 0;Polyphen-2: impact: probably_damaging, score: 1	Missense_Mutation	SNP	Diploid		Somatic	Valid	genome.wustl.edu	11	32413566	32413566	G	A	11:g.32413566G>A	ENST00000332351.3:c.1384C>T							26	2024-09-10		Pathogenic	rs121907900					2	LAML							0:ALIVE OR DEAD TUMOR FREE
WT1	Glioblastoma Multiforme (TCGA, PanCancer Atlas)	TCGA-27-2528-01	Glioblastoma	Glioblastoma Multiforme	R458*	OncoKB: Likely Oncogenic, level NA, resistance NA;CIViC: NA;MyCancerGenome: not present;CancerHotspot: no;3DHotspot: no			MutationAssessor: NA;SIFT: NA;Polyphen-2: NA	Nonsense_Mutation	SNP	Diploid		.	.	.	11	32413578	32413578	G	A	11:g.32413578G>A	ENST00000332351.3:c.1372C>T	0.31		134	294		433	53	2024-09-10		Pathogenic	rs121907909		62			5	GBM	480	-22867	0			15.78064898	1:DEAD WITH TUMOR	Not Hispanic Or Latino	3/15/10
Supplementary Table 7: Co-occurence of variants in different genes on the cBioPortal mutation analysis.
A	B	Neither	A Not B	B Not A	Both	Log2 Odds Ratio	p-Value	q-Value	Tendency
ACTB	NOTCH2	1919	25	113	13	>3	<0.001	<0.001	Co-occurrence
ACTB	INSR	1955	28	77	10	>3	<0.001	<0.001	Co-occurrence
ACTB	FAT1	1815	23	217	15	2.448	<0.001	<0.001	Co-occurrence
ACTB	LZTR1	1979	30	53	8	>3	<0.001	<0.001	Co-occurrence
ACTB	RECQL	1988	31	44	7	>3	<0.001	<0.001	Co-occurrence
ACTB	BRCA2	1868	26	164	12	2.394	<0.001	<0.001	Co-occurrence
ACTB	RAD54L	1998	33	34	5	>3	<0.001	<0.001	Co-occurrence
ACTB	NOTCH1	1900	29	132	9	2.159	<0.001	0.001	Co-occurrence
ACTB	COL2A1	1945	31	87	7	2.336	0.001	0.002	Co-occurrence
ACTB	AXIN2	1881	29	151	9	1.951	0.002	0.002	Co-occurrence
ACTB	CHEK2	1962	32	70	6	2.394	0.002	0.003	Co-occurrence
ACTB	TGFBR2	1930	31	102	7	2.095	0.003	0.004	Co-occurrence
ACTB	RASA1	1953	32	79	6	2.213	0.004	0.005	Co-occurrence
ACTB	ASXL1	1812	28	220	10	1.557	0.007	0.008	Co-occurrence
ACTB	POLE	1858	30	174	8	1.510	0.015	0.018	Co-occurrence
ACTB	ERCC4	1978	34	54	4	2.107	0.020	0.024	Co-occurrence
ACTB	VEGFA	2001	35	31	3	2.468	0.023	0.027	Co-occurrence
ACTB	RAD51B	2012	36	20	2	2.483	0.060	0.068	Co-occurrence
ACTB	ERBB2	1918	33	114	5	1.350	0.063	0.071	Co-occurrence
ACTB	ATG7	2008	36	24	2	2.217	0.081	0.089	Co-occurrence
ACTB	PDGFRA	1945	34	87	4	1.395	0.083	0.091	Co-occurrence
ACTB	PYCR1	2003	36	29	2	1.940	0.109	0.118	Co-occurrence
ACTB	GRHL3	1987	36	45	2	1.295	0.213	0.227	Co-occurrence
ACTB	UGT1A7	2006	37	26	1	1.060	0.396	0.409	Co-occurrence
ACTB	C6	1935	35	97	3	0.774	0.427	0.440	Co-occurrence
ACTB	MITF	1959	37	73	1	-0.463	1.000	1.000	Mutual exclusivity
ASXL1	FAT1	5799	443	423	125	1.952	<0.001	<0.001	Co-occurrence
ASXL1	BRCA2	5968	462	386	112	1.906	<0.001	<0.001	Co-occurrence
ASXL1	POLE	5894	478	328	90	1.758	<0.001	<0.001	Co-occurrence
ASXL1	NOTCH2	6146	506	208	68	1.989	<0.001	<0.001	Co-occurrence
ASXL1	NOTCH1	6050	494	304	80	1.688	<0.001	<0.001	Co-occurrence
ASXL1	TGFBR2	6118	506	236	68	1.801	<0.001	<0.001	Co-occurrence
ASXL1	RAD54L	6108	524	84	40	2.473	<0.001	<0.001	Co-occurrence
ASXL1	INSR	6190	521	134	49	2.119	<0.001	<0.001	Co-occurrence
ASXL1	PDGFRA	6172	520	182	54	1.816	<0.001	<0.001	Co-occurrence
ASXL1	RASA1	6020	512	172	52	1.830	<0.001	<0.001	Co-occurrence
ASXL1	ERCC4	6096	526	96	38	2.198	<0.001	<0.001	Co-occurrence
ASXL1	MITF	6214	532	140	42	1.809	<0.001	<0.001	Co-occurrence
ASXL1	RECQL	3257	323	48	22	2.208	<0.001	<0.001	Co-occurrence
ASXL1	SUFU	6296	553	58	21	2.043	<0.001	<0.001	Co-occurrence
ASXL1	VEGFA	5541	511	70	21	1.702	<0.001	<0.001	Co-occurrence
ASXL1	COL2A1	1770	206	70	24	1.559	<0.001	<0.001	Co-occurrence
ASXL1	CHEK2	6241	550	113	24	1.269	<0.001	<0.001	Co-occurrence
ASXL1	C6	1763	207	77	23	1.347	<0.001	<0.001	Co-occurrence
ASXL1	UGT1A7	1822	221	18	9	2.043	0.002	0.002	Co-occurrence
ASXL1	RAD51B	6154	555	38	9	1.393	0.014	0.017	Co-occurrence
ASXL1	GRHL3	1804	219	36	11	1.332	0.015	0.018	Co-occurrence
ASXL1	ERBB2	5948	522	406	52	0.545	0.018	0.021	Co-occurrence
ASXL1	LZTR1	1947	236	54	14	1.097	0.018	0.021	Co-occurrence
ASXL1	ATG7	1821	223	19	7	1.589	0.020	0.023	Co-occurrence
ASXL1	PYCR1	1815	224	25	6	0.960	0.147	0.157	Co-occurrence
ATG7	FAT1	1828	10	216	16	>3	<0.001	<0.001	Co-occurrence
ATG7	POLE	1876	12	168	14	>3	<0.001	<0.001	Co-occurrence
ATG7	RAD54L	2013	18	31	8	>3	<0.001	<0.001	Co-occurrence
ATG7	ERCC4	1995	17	49	9	>3	<0.001	<0.001	Co-occurrence
ATG7	BRCA2	1878	16	166	10	2.822	<0.001	<0.001	Co-occurrence
ATG7	NOTCH1	1912	17	132	9	2.939	<0.001	<0.001	Co-occurrence
ATG7	RASA1	1966	19	78	7	>3	<0.001	<0.001	Co-occurrence
ATG7	ERBB2	1933	18	111	8	2.952	<0.001	<0.001	Co-occurrence
ATG7	PDGFRA	1960	19	84	7	>3	<0.001	<0.001	Co-occurrence
ATG7	NOTCH2	1926	18	118	8	2.859	<0.001	<0.001	Co-occurrence
ATG7	C6	1950	20	94	6	2.638	0.001	0.002	Co-occurrence
ATG7	GRHL3	2001	22	43	4	>3	0.002	0.003	Co-occurrence
ATG7	INSR	1962	21	82	5	2.510	0.004	0.005	Co-occurrence
ATG7	COL2A1	1955	21	89	5	2.387	0.005	0.007	Co-occurrence
ATG7	LZTR1	1987	22	57	4	2.664	0.006	0.008	Co-occurrence
ATG7	MITF	1974	22	70	4	2.358	0.012	0.015	Co-occurrence
ATG7	CHEK2	1972	22	72	4	2.316	0.014	0.016	Co-occurrence
ATG7	PYCR1	2015	24	29	2	2.534	0.056	0.064	Co-occurrence
ATG7	VEGFA	2012	24	32	2	2.389	0.067	0.074	Co-occurrence
ATG7	RECQL	1995	24	49	2	1.763	0.133	0.143	Co-occurrence
ATG7	RAD51B	2023	25	21	1	1.946	0.244	0.258	Co-occurrence
ATG7	UGT1A7	2018	25	26	1	1.634	0.291	0.306	Co-occurrence
ATG7	TGFBR2	1937	24	107	2	0.593	0.644	0.657	Co-occurrence
AXIN2	FAT1	5943	268	430	115	2.568	<0.001	<0.001	Co-occurrence
AXIN2	TGFBR2	6147	312	226	71	2.630	<0.001	<0.001	Co-occurrence
AXIN2	POLE	6041	300	332	83	2.332	<0.001	<0.001	Co-occurrence
AXIN2	BRCA2	5967	294	406	89	2.154	<0.001	<0.001	Co-occurrence
AXIN2	NOTCH2	6168	320	205	63	2.566	<0.001	<0.001	Co-occurrence
AXIN2	RASA1	6204	328	169	55	2.622	<0.001	<0.001	Co-occurrence
AXIN2	NOTCH1	6063	315	310	68	2.078	<0.001	<0.001	Co-occurrence
AXIN2	MITF	6238	338	135	45	2.621	<0.001	<0.001	Co-occurrence
AXIN2	RAD54L	6286	346	87	37	2.950	<0.001	<0.001	Co-occurrence
AXIN2	INSR	6235	338	138	45	2.589	<0.001	<0.001	Co-occurrence
AXIN2	ASXL1	5889	303	484	80	1.684	<0.001	<0.001	Co-occurrence
AXIN2	SUFU	6320	358	53	25	>3	<0.001	<0.001	Co-occurrence
AXIN2	ERBB2	5983	323	390	60	1.511	<0.001	<0.001	Co-occurrence
AXIN2	PDGFRA	6181	344	192	39	1.868	<0.001	<0.001	Co-occurrence
AXIN2	VEGFA	5683	336	68	22	2.452	<0.001	<0.001	Co-occurrence
AXIN2	RECQL	3362	218	51	19	2.522	<0.001	<0.001	Co-occurrence
AXIN2	C6	1834	136	76	24	2.090	<0.001	<0.001	Co-occurrence
AXIN2	ERCC4	6263	359	110	24	1.928	<0.001	<0.001	Co-occurrence
AXIN2	CHEK2	6260	359	113	24	1.889	<0.001	<0.001	Co-occurrence
AXIN2	PYCR1	1891	148	19	12	>3	<0.001	<0.001	Co-occurrence
AXIN2	COL2A1	1836	140	74	20	1.826	<0.001	<0.001	Co-occurrence
AXIN2	GRHL3	1874	149	36	11	1.942	<0.001	<0.001	Co-occurrence
AXIN2	RAD51B	6335	374	38	9	2.004	0.001	0.002	Co-occurrence
AXIN2	LZTR1	1990	162	52	13	1.619	0.001	0.002	Co-occurrence
AXIN2	UGT1A7	1889	154	21	6	1.809	0.015	0.018	Co-occurrence
AXIN2	ATG7	1889	155	21	5	1.537	0.045	0.051	Co-occurrence
BRCA2	FAT1	5907	335	386	162	2.888	<0.001	<0.001	Co-occurrence
BRCA2	POLE	6016	356	277	141	>3	<0.001	<0.001	Co-occurrence
BRCA2	RASA1	6124	408	137	87	>3	<0.001	<0.001	Co-occurrence
BRCA2	NOTCH1	6157	387	273	111	2.693	<0.001	<0.001	Co-occurrence
BRCA2	PDGFRA	6273	419	157	79	2.913	<0.001	<0.001	Co-occurrence
BRCA2	NOTCH2	6233	419	197	79	2.577	<0.001	<0.001	Co-occurrence
BRCA2	TGFBR2	6205	419	225	79	2.378	<0.001	<0.001	Co-occurrence
BRCA2	MITF	6308	438	122	60	2.824	<0.001	<0.001	Co-occurrence
BRCA2	INSR	6273	438	125	58	2.732	<0.001	<0.001	Co-occurrence
BRCA2	ERCC4	6176	446	85	49	2.997	<0.001	<0.001	Co-occurrence
BRCA2	RAD54L	6177	455	84	40	2.693	<0.001	<0.001	Co-occurrence
BRCA2	C6	1831	139	63	37	2.952	<0.001	<0.001	Co-occurrence
BRCA2	RECQL	3341	239	44	26	>3	<0.001	<0.001	Co-occurrence
BRCA2	RAD51B	6235	474	26	21	>3	<0.001	<0.001	Co-occurrence
BRCA2	GRHL3	1867	156	27	20	>3	<0.001	<0.001	Co-occurrence
BRCA2	CHEK2	6324	467	106	31	1.986	<0.001	<0.001	Co-occurrence
BRCA2	ERBB2	6038	432	392	66	1.235	<0.001	<0.001	Co-occurrence
BRCA2	UGT1A7	1880	163	14	13	>3	<0.001	<0.001	Co-occurrence
BRCA2	COL2A1	1823	153	71	23	1.949	<0.001	<0.001	Co-occurrence
BRCA2	VEGFA	5628	424	72	19	1.808	<0.001	<0.001	Co-occurrence
BRCA2	SUFU	6368	481	62	17	1.860	<0.001	<0.001	Co-occurrence
BRCA2	LZTR1	2001	182	52	16	1.758	<0.001	<0.001	Co-occurrence
BRCA2	PYCR1	1867	172	27	4	0.685	0.330	0.344	Co-occurrence
C6	POLE	1827	61	143	39	>3	<0.001	<0.001	Co-occurrence
C6	PDGFRA	1907	72	63	28	>3	<0.001	<0.001	Co-occurrence
C6	FAT1	1775	63	195	37	2.418	<0.001	<0.001	Co-occurrence
C6	ERCC4	1931	81	39	19	>3	<0.001	<0.001	Co-occurrence
C6	MITF	1917	79	53	21	>3	<0.001	<0.001	Co-occurrence
C6	RASA1	1906	79	64	21	2.985	<0.001	<0.001	Co-occurrence
C6	NOTCH2	1868	76	102	24	2.532	<0.001	<0.001	Co-occurrence
C6	INSR	1900	83	70	17	2.475	<0.001	<0.001	Co-occurrence
C6	TGFBR2	1880	81	90	19	2.293	<0.001	<0.001	Co-occurrence
C6	COL2A1	1891	85	79	15	2.079	<0.001	<0.001	Co-occurrence
C6	RECQL	1929	90	41	10	2.386	<0.001	<0.001	Co-occurrence
C6	NOTCH1	1846	83	124	17	1.608	<0.001	<0.001	Co-occurrence
C6	GRHL3	1932	91	38	9	2.330	<0.001	<0.001	Co-occurrence
C6	ERBB2	1865	86	105	14	1.532	0.001	0.002	Co-occurrence
C6	UGT1A7	1949	94	21	6	2.567	0.001	0.002	Co-occurrence
C6	CHEK2	1904	90	66	10	1.680	0.003	0.004	Co-occurrence
C6	RAD54L	1937	94	33	6	1.906	0.010	0.012	Co-occurrence
C6	PYCR1	1944	95	26	5	1.976	0.015	0.018	Co-occurrence
C6	SUFU	1942	96	28	4	1.531	0.065	0.073	Co-occurrence
C6	LZTR1	1915	94	55	6	1.152	0.071	0.079	Co-occurrence
C6	VEGFA	1939	97	31	3	0.952	0.224	0.238	Co-occurrence
C6	RAD51B	1949	99	21	1	-0.093	1.000	1.000	Mutual exclusivity
CHEK2	NOTCH1	6441	103	350	34	2.603	<0.001	<0.001	Co-occurrence
CHEK2	RASA1	6420	112	199	25	2.848	<0.001	<0.001	Co-occurrence
CHEK2	PDGFRA	6580	112	211	25	2.799	<0.001	<0.001	Co-occurrence
CHEK2	RAD54L	6514	118	105	19	>3	<0.001	<0.001	Co-occurrence
CHEK2	FAT1	6143	99	510	38	2.209	<0.001	<0.001	Co-occurrence
CHEK2	POLE	6266	106	387	31	2.243	<0.001	<0.001	Co-occurrence
CHEK2	ERBB2	6362	108	429	29	1.994	<0.001	<0.001	Co-occurrence
CHEK2	TGFBR2	6510	114	281	23	2.225	<0.001	<0.001	Co-occurrence
CHEK2	RAD51B	6582	127	37	10	>3	<0.001	<0.001	Co-occurrence
CHEK2	NOTCH2	6536	116	255	21	2.214	<0.001	<0.001	Co-occurrence
CHEK2	INSR	6591	120	166	17	2.492	<0.001	<0.001	Co-occurrence
CHEK2	ERCC4	6499	123	120	14	2.624	<0.001	<0.001	Co-occurrence
CHEK2	RECQL	3495	85	60	10	2.777	<0.001	<0.001	Co-occurrence
CHEK2	COL2A1	1912	64	82	12	2.128	<0.001	<0.001	Co-occurrence
CHEK2	UGT1A7	1973	70	21	6	>3	<0.001	<0.001	Co-occurrence
CHEK2	LZTR1	2110	73	59	9	2.140	<0.001	<0.001	Co-occurrence
CHEK2	SUFU	6719	130	72	7	2.329	<0.001	0.001	Co-occurrence
CHEK2	MITF	6620	126	171	11	1.757	<0.001	0.001	Co-occurrence
CHEK2	VEGFA	5921	131	86	5	1.394	0.051	0.057	Co-occurrence
CHEK2	GRHL3	1951	72	43	4	1.334	0.091	0.099	Co-occurrence
CHEK2	PYCR1	1965	74	29	2	0.873	0.316	0.331	Co-occurrence
COL2A1	POLE	1831	57	145	37	>3	<0.001	<0.001	Co-occurrence
COL2A1	FAT1	1778	60	198	34	2.347	<0.001	<0.001	Co-occurrence
COL2A1	PDGFRA	1906	73	70	21	2.970	<0.001	<0.001	Co-occurrence
COL2A1	RASA1	1911	74	65	20	2.990	<0.001	<0.001	Co-occurrence
COL2A1	NOTCH2	1873	71	103	23	2.558	<0.001	<0.001	Co-occurrence
COL2A1	MITF	1919	77	57	17	2.894	<0.001	<0.001	Co-occurrence
COL2A1	NOTCH1	1856	73	120	21	2.154	<0.001	<0.001	Co-occurrence
COL2A1	ERCC4	1931	81	45	13	2.784	<0.001	<0.001	Co-occurrence
COL2A1	TGFBR2	1884	77	92	17	2.177	<0.001	<0.001	Co-occurrence
COL2A1	INSR	1904	79	72	15	2.328	<0.001	<0.001	Co-occurrence
COL2A1	RECQL	1935	84	41	10	2.490	<0.001	<0.001	Co-occurrence
COL2A1	ERBB2	1872	79	104	15	1.773	<0.001	<0.001	Co-occurrence
COL2A1	RAD51B	1960	88	16	6	>3	<0.001	<0.001	Co-occurrence
COL2A1	LZTR1	1924	85	52	9	1.970	0.001	0.002	Co-occurrence
COL2A1	PYCR1	1951	88	25	6	2.412	0.002	0.003	Co-occurrence
COL2A1	GRHL3	1936	87	40	7	1.961	0.005	0.006	Co-occurrence
COL2A1	RAD54L	1943	88	33	6	2.005	0.007	0.009	Co-occurrence
COL2A1	UGT1A7	1953	90	23	4	1.916	0.031	0.036	Co-occurrence
COL2A1	SUFU	1947	91	29	3	1.146	0.175	0.187	Co-occurrence
COL2A1	VEGFA	1944	92	32	2	0.401	0.666	0.676	Co-occurrence
ERBB2	FAT1	5874	368	463	85	1.551	<0.001	<0.001	Co-occurrence
ERBB2	NOTCH2	6246	406	224	52	1.836	<0.001	<0.001	Co-occurrence
ERBB2	NOTCH1	6144	400	326	58	1.450	<0.001	<0.001	Co-occurrence
ERBB2	PDGFRA	6276	416	194	42	1.708	<0.001	<0.001	Co-occurrence
ERBB2	POLE	5979	393	358	60	1.350	<0.001	<0.001	Co-occurrence
ERBB2	MITF	6320	426	150	32	1.662	<0.001	<0.001	Co-occurrence
ERBB2	ERCC4	6198	424	108	26	1.815	<0.001	<0.001	Co-occurrence
ERBB2	RAD51B	6273	436	33	14	2.610	<0.001	<0.001	Co-occurrence
ERBB2	LZTR1	2062	121	52	16	2.391	<0.001	<0.001	Co-occurrence
ERBB2	SUFU	6409	440	61	18	2.104	<0.001	<0.001	Co-occurrence
ERBB2	RAD54L	6205	427	101	23	1.726	<0.001	<0.001	Co-occurrence
ERBB2	RASA1	6116	416	190	34	1.396	<0.001	<0.001	Co-occurrence
ERBB2	INSR	6285	426	154	29	1.474	<0.001	<0.001	Co-occurrence
ERBB2	RECQL	3367	213	55	15	2.108	<0.001	<0.001	Co-occurrence
ERBB2	TGFBR2	6205	419	265	39	1.124	<0.001	<0.001	Co-occurrence
ERBB2	PYCR1	1925	114	26	5	1.699	0.029	0.034	Co-occurrence
ERBB2	UGT1A7	1927	116	24	3	1.054	0.200	0.214	Co-occurrence
ERBB2	GRHL3	1908	115	43	4	0.626	0.343	0.356	Co-occurrence
ERBB2	VEGFA	5649	403	84	7	0.224	0.670	0.679	Co-occurrence
ERCC4	POLE	6261	80	361	54	>3	<0.001	<0.001	Co-occurrence
ERCC4	NOTCH2	6388	100	234	34	>3	<0.001	<0.001	Co-occurrence
ERCC4	INSR	6466	107	156	27	>3	<0.001	<0.001	Co-occurrence
ERCC4	FAT1	6120	91	502	43	2.526	<0.001	<0.001	Co-occurrence
ERCC4	RAD54L	6518	114	104	20	>3	<0.001	<0.001	Co-occurrence
ERCC4	NOTCH1	6276	102	346	32	2.509	<0.001	<0.001	Co-occurrence
ERCC4	PDGFRA	6416	109	206	25	2.837	<0.001	<0.001	Co-occurrence
ERCC4	RASA1	6422	110	200	24	2.809	<0.001	<0.001	Co-occurrence
ERCC4	TGFBR2	6352	107	270	27	2.570	<0.001	<0.001	Co-occurrence
ERCC4	MITF	6461	115	161	19	2.729	<0.001	<0.001	Co-occurrence
ERCC4	RECQL	3508	72	57	13	>3	<0.001	<0.001	Co-occurrence
ERCC4	LZTR1	2098	54	54	11	2.984	<0.001	<0.001	Co-occurrence
ERCC4	RAD51B	6581	128	41	6	2.912	<0.001	<0.001	Co-occurrence
ERCC4	SUFU	6550	128	72	6	2.092	0.004	0.006	Co-occurrence
ERCC4	GRHL3	1970	53	42	5	2.146	0.009	0.011	Co-occurrence
ERCC4	PYCR1	1985	54	27	4	2.445	0.010	0.012	Co-occurrence
ERCC4	VEGFA	5902	117	85	5	1.569	0.033	0.039	Co-occurrence
ERCC4	UGT1A7	1988	55	24	3	2.176	0.038	0.043	Co-occurrence
FAT1	POLE	5993	379	249	169	>3	<0.001	<0.001	Co-occurrence
FAT1	NOTCH1	6001	406	241	142	>3	<0.001	<0.001	Co-occurrence
FAT1	NOTCH2	6077	441	165	107	>3	<0.001	<0.001	Co-occurrence
FAT1	PDGFRA	6107	451	135	97	>3	<0.001	<0.001	Co-occurrence
FAT1	TGFBR2	6036	453	206	95	2.619	<0.001	<0.001	Co-occurrence
FAT1	RASA1	6067	465	144	80	2.858	<0.001	<0.001	Co-occurrence
FAT1	INSR	6100	473	111	72	>3	<0.001	<0.001	Co-occurrence
FAT1	RAD54L	6141	491	70	54	>3	<0.001	<0.001	Co-occurrence
FAT1	RECQL	3287	293	34	36	>3	<0.001	<0.001	Co-occurrence
FAT1	MITF	6116	493	126	55	2.437	<0.001	<0.001	Co-occurrence
FAT1	SUFU	6197	515	45	33	>3	<0.001	<0.001	Co-occurrence
FAT1	RAD51B	6186	523	25	22	>3	<0.001	<0.001	Co-occurrence
FAT1	LZTR1	1962	221	41	27	2.548	<0.001	<0.001	Co-occurrence
FAT1	GRHL3	1810	213	28	19	2.528	<0.001	<0.001	Co-occurrence
FAT1	UGT1A7	1824	219	14	13	2.951	<0.001	<0.001	Co-occurrence
FAT1	PYCR1	1821	218	17	14	2.782	<0.001	<0.001	Co-occurrence
FAT1	VEGFA	5577	475	71	20	1.726	<0.001	<0.001	Co-occurrence
GRHL3	PDGFRA	1946	33	77	14	>3	<0.001	<0.001	Co-occurrence
GRHL3	RASA1	1951	34	72	13	>3	<0.001	<0.001	Co-occurrence
GRHL3	POLE	1859	29	164	18	2.815	<0.001	<0.001	Co-occurrence
GRHL3	INSR	1946	37	77	10	2.772	<0.001	<0.001	Co-occurrence
GRHL3	RAD54L	1990	41	33	6	>3	<0.001	<0.001	Co-occurrence
GRHL3	UGT1A7	2001	42	22	5	>3	<0.001	<0.001	Co-occurrence
GRHL3	NOTCH2	1907	37	116	10	2.152	<0.001	<0.001	Co-occurrence
GRHL3	PYCR1	1997	42	26	5	>3	<0.001	<0.001	Co-occurrence
GRHL3	NOTCH1	1892	37	131	10	1.965	<0.001	0.001	Co-occurrence
GRHL3	RAD51B	2005	43	18	4	>3	0.001	0.002	Co-occurrence
GRHL3	TGFBR2	1922	39	101	8	1.965	0.003	0.003	Co-occurrence
GRHL3	RECQL	1977	42	46	5	2.355	0.005	0.007	Co-occurrence
GRHL3	MITF	1955	41	68	6	2.073	0.006	0.007	Co-occurrence
GRHL3	LZTR1	1967	42	56	5	2.064	0.011	0.014	Co-occurrence
GRHL3	SUFU	1994	44	29	3	2.229	0.034	0.040	Co-occurrence
GRHL3	VEGFA	1990	46	33	1	0.391	0.545	0.558	Co-occurrence
INSR	POLE	6222	119	351	64	>3	<0.001	<0.001	Co-occurrence
INSR	NOTCH2	6491	131	220	52	>3	<0.001	<0.001	Co-occurrence
INSR	RASA1	6390	142	183	41	>3	<0.001	<0.001	Co-occurrence
INSR	TGFBR2	6456	138	255	45	>3	<0.001	<0.001	Co-occurrence
INSR	NOTCH1	6381	134	330	49	2.822	<0.001	<0.001	Co-occurrence
INSR	SUFU	6651	164	60	19	>3	<0.001	<0.001	Co-occurrence
INSR	PDGFRA	6504	155	207	28	2.505	<0.001	<0.001	Co-occurrence
INSR	MITF	6553	160	158	23	2.576	<0.001	<0.001	Co-occurrence
INSR	RECQL	3478	102	54	16	>3	<0.001	<0.001	Co-occurrence
INSR	RAD54L	6467	165	106	18	2.735	<0.001	<0.001	Co-occurrence
INSR	RAD51B	6535	174	38	9	>3	<0.001	<0.001	Co-occurrence
INSR	VEGFA	5855	164	81	9	1.988	<0.001	0.001	Co-occurrence
INSR	LZTR1	2067	85	56	9	1.967	0.001	0.002	Co-occurrence
INSR	PYCR1	1958	81	25	6	2.536	0.001	0.002	Co-occurrence
INSR	UGT1A7	1959	84	24	3	1.544	0.102	0.110	Co-occurrence
LZTR1	POLE	2012	43	171	25	2.774	<0.001	<0.001	Co-occurrence
LZTR1	NOTCH1	2040	49	143	19	2.468	<0.001	<0.001	Co-occurrence
LZTR1	NOTCH2	2056	54	127	14	2.069	<0.001	<0.001	Co-occurrence
LZTR1	RAD54L	2111	57	41	8	2.853	<0.001	<0.001	Co-occurrence
LZTR1	TGFBR2	2073	56	110	12	2.014	<0.001	<0.001	Co-occurrence
LZTR1	PDGFRA	2088	57	95	11	2.085	<0.001	<0.001	Co-occurrence
LZTR1	RASA1	2067	56	85	9	1.967	0.001	0.002	Co-occurrence
LZTR1	RAD51B	2128	61	24	4	2.540	0.008	0.010	Co-occurrence
LZTR1	PYCR1	1982	57	27	4	2.365	0.012	0.014	Co-occurrence
LZTR1	MITF	2106	62	77	6	1.404	0.037	0.042	Co-occurrence
LZTR1	VEGFA	2143	64	40	4	1.743	0.042	0.048	Co-occurrence
LZTR1	UGT1A7	1985	58	24	3	2.097	0.043	0.049	Co-occurrence
LZTR1	RECQL	2098	61	54	4	1.349	0.088	0.096	Co-occurrence
LZTR1	SUFU	2149	65	34	3	1.545	0.099	0.107	Co-occurrence
MITF	POLE	6247	125	362	56	2.951	<0.001	<0.001	Co-occurrence
MITF	RASA1	6391	141	185	39	>3	<0.001	<0.001	Co-occurrence
MITF	TGFBR2	6485	139	261	43	2.942	<0.001	<0.001	Co-occurrence
MITF	PDGFRA	6543	149	203	33	2.836	<0.001	<0.001	Co-occurrence
MITF	NOTCH1	6402	142	344	40	2.390	<0.001	<0.001	Co-occurrence
MITF	RAD54L	6472	160	104	20	2.960	<0.001	<0.001	Co-occurrence
MITF	RECQL	3484	96	55	15	>3	<0.001	<0.001	Co-occurrence
MITF	SUFU	6681	168	65	14	>3	<0.001	<0.001	Co-occurrence
MITF	NOTCH2	6494	158	252	24	1.969	<0.001	<0.001	Co-occurrence
MITF	RAD51B	6538	171	38	9	>3	<0.001	<0.001	Co-occurrence
MITF	VEGFA	5893	159	80	11	2.349	<0.001	<0.001	Co-occurrence
MITF	UGT1A7	1973	70	23	4	2.293	0.014	0.017	Co-occurrence
MITF	PYCR1	1967	72	29	2	0.914	0.305	0.320	Co-occurrence
NOTCH1	POLE	6107	265	300	118	>3	<0.001	<0.001	Co-occurrence
NOTCH1	TGFBR2	6328	296	216	88	>3	<0.001	<0.001	Co-occurrence
NOTCH1	RASA1	6217	315	161	63	2.949	<0.001	<0.001	Co-occurrence
NOTCH1	RAD54L	6300	332	78	46	>3	<0.001	<0.001	Co-occurrence
NOTCH1	PDGFRA	6369	323	175	61	2.781	<0.001	<0.001	Co-occurrence
NOTCH1	NOTCH2	6331	321	213	63	2.544	<0.001	<0.001	Co-occurrence
NOTCH1	RECQL	3392	188	47	23	>3	<0.001	<0.001	Co-occurrence
NOTCH1	SUFU	6485	364	59	20	2.594	<0.001	<0.001	Co-occurrence
NOTCH1	RAD51B	6344	365	34	13	2.732	<0.001	<0.001	Co-occurrence
NOTCH1	PYCR1	1908	131	21	10	2.794	<0.001	<0.001	Co-occurrence
NOTCH1	VEGFA	5718	334	75	16	1.869	<0.001	<0.001	Co-occurrence
NOTCH1	UGT1A7	1909	134	20	7	2.318	0.002	0.002	Co-occurrence
NOTCH2	POLE	6195	177	323	95	>3	<0.001	<0.001	Co-occurrence
NOTCH2	TGFBR2	6413	211	239	65	>3	<0.001	<0.001	Co-occurrence
NOTCH2	PDGFRA	6473	219	179	57	>3	<0.001	<0.001	Co-occurrence
NOTCH2	RASA1	6307	225	181	43	2.735	<0.001	<0.001	Co-occurrence
NOTCH2	RAD54L	6395	237	93	31	>3	<0.001	<0.001	Co-occurrence
NOTCH2	RECQL	3418	162	49	21	>3	<0.001	<0.001	Co-occurrence
NOTCH2	SUFU	6592	257	60	19	>3	<0.001	<0.001	Co-occurrence
NOTCH2	VEGFA	5819	233	77	14	2.183	<0.001	<0.001	Co-occurrence
NOTCH2	PYCR1	1922	117	22	9	2.749	<0.001	<0.001	Co-occurrence
NOTCH2	RAD51B	6450	259	38	9	2.560	<0.001	<0.001	Co-occurrence
NOTCH2	UGT1A7	1921	122	23	4	1.453	0.077	0.086	Co-occurrence
PDGFRA	POLE	6232	140	326	92	>3	<0.001	<0.001	Co-occurrence
PDGFRA	RASA1	6354	178	171	53	>3	<0.001	<0.001	Co-occurrence
PDGFRA	TGFBR2	6434	190	258	46	2.594	<0.001	<0.001	Co-occurrence
PDGFRA	RAD54L	6430	202	95	29	>3	<0.001	<0.001	Co-occurrence
PDGFRA	SUFU	6631	218	61	18	>3	<0.001	<0.001	Co-occurrence
PDGFRA	UGT1A7	1964	79	15	12	>3	<0.001	<0.001	Co-occurrence
PDGFRA	RECQL	3459	121	55	15	2.963	<0.001	<0.001	Co-occurrence
PDGFRA	RAD51B	6490	219	35	12	>3	<0.001	<0.001	Co-occurrence
PDGFRA	VEGFA	5853	199	79	12	2.160	<0.001	<0.001	Co-occurrence
PDGFRA	PYCR1	1950	89	29	2	0.596	0.645	0.657	Co-occurrence
POLE	RASA1	6203	329	138	86	>3	<0.001	<0.001	Co-occurrence
POLE	TGFBR2	6158	331	214	87	2.919	<0.001	<0.001	Co-occurrence
POLE	RAD54L	6270	362	71	53	>3	<0.001	<0.001	Co-occurrence
POLE	SUFU	6322	390	50	28	>3	<0.001	<0.001	Co-occurrence
POLE	RAD51B	6315	394	26	21	>3	<0.001	<0.001	Co-occurrence
POLE	RECQL	3338	242	45	25	2.938	<0.001	<0.001	Co-occurrence
POLE	UGT1A7	1873	170	15	12	>3	<0.001	<0.001	Co-occurrence
POLE	VEGFA	5678	374	76	15	1.583	<0.001	<0.001	Co-occurrence
POLE	PYCR1	1866	173	22	9	2.142	<0.001	0.001	Co-occurrence
PYCR1	RAD54L	2004	27	35	4	>3	0.002	0.003	Co-occurrence
PYCR1	TGFBR2	1936	25	103	6	2.173	0.005	0.006	Co-occurrence
PYCR1	RECQL	1992	27	47	4	2.651	0.006	0.008	Co-occurrence
PYCR1	RASA1	1959	26	80	5	2.235	0.008	0.009	Co-occurrence
PYCR1	VEGFA	2007	29	32	2	2.113	0.091	0.099	Co-occurrence
PYCR1	RAD51B	2018	30	21	1	1.680	0.284	0.300	Co-occurrence
PYCR1	UGT1A7	2013	30	26	1	1.368	0.336	0.350	Co-occurrence
PYCR1	SUFU	2008	30	31	1	1.110	0.385	0.399	Co-occurrence
RAD51B	RAD54L	6596	36	113	11	>3	<0.001	<0.001	Co-occurrence
RAD51B	SUFU	6638	40	71	7	>3	<0.001	<0.001	Co-occurrence
RAD51B	RASA1	6495	37	214	10	>3	<0.001	<0.001	Co-occurrence
RAD51B	TGFBR2	6422	37	287	10	2.596	<0.001	<0.001	Co-occurrence
RAD51B	RECQL	3550	30	64	6	>3	<0.001	<0.001	Co-occurrence
RAD51B	UGT1A7	2024	19	24	3	>3	0.003	0.003	Co-occurrence
RAD51B	VEGFA	5980	39	86	4	2.834	0.004	0.005	Co-occurrence
RAD54L	TGFBR2	6374	85	258	39	>3	<0.001	<0.001	Co-occurrence
RAD54L	RASA1	6441	91	191	33	>3	<0.001	<0.001	Co-occurrence
RAD54L	RECQL	3519	61	56	14	>3	<0.001	<0.001	Co-occurrence
RAD54L	SUFU	6564	114	68	10	>3	<0.001	<0.001	Co-occurrence
RAD54L	VEGFA	5914	105	81	9	2.646	<0.001	<0.001	Co-occurrence
RAD54L	UGT1A7	2006	37	25	2	2.117	0.090	0.099	Co-occurrence
RASA1	TGFBR2	6280	179	252	45	2.647	<0.001	<0.001	Co-occurrence
RASA1	RECQL	3458	122	53	17	>3	<0.001	<0.001	Co-occurrence
RASA1	VEGFA	5828	191	75	15	2.609	<0.001	<0.001	Co-occurrence
RASA1	SUFU	6467	211	65	13	2.616	<0.001	<0.001	Co-occurrence
RASA1	UGT1A7	1966	77	19	8	>3	<0.001	<0.001	Co-occurrence
RECQL	VEGFA	3528	62	52	8	>3	<0.001	<0.001	Co-occurrence
RECQL	TGFBR2	3418	58	162	12	2.126	<0.001	<0.001	Co-occurrence
RECQL	SUFU	3526	64	54	6	2.614	<0.001	0.001	Co-occurrence
RECQL	UGT1A7	1993	50	26	1	0.616	0.492	0.506	Co-occurrence
SUFU	TGFBR2	6566	58	283	21	>3	<0.001	<0.001	Co-occurrence
SUFU	UGT1A7	2014	29	24	3	>3	0.008	0.009	Co-occurrence
SUFU	VEGFA	5984	68	87	4	2.016	0.022	0.025	Co-occurrence
TGFBR2	VEGFA	5784	268	77	14	1.972	<0.001	<0.001	Co-occurrence
TGFBR2	UGT1A7	1940	103	21	6	2.428	0.002	0.003	Co-occurrence
[truncated: 42 more columns]

## Sheet: Sheet3
High Burden of Variants of Uncertain Significance in Early-Onset Colorectal Cancer Among Indigenous African Patients: A Call for Global Research Equity in Cancer Genetics
Molecular Biology Reports
Safiye Yildiz1, Ramadhani Chambuso1, George Rebello1, and Raj Ramesar1
1UCT/MRC Genomic and Precision Medicine Research Unit, Division of Human Genetics, Department of Pathology, Institute of Infectious Disease and Molecular Medicine, University of Cape Town and Affiliated Hospitals, Cape Town, South Africa.
raj.ramesar@uct.ac.za
